# Supplementary material for: Methylation analysis by targeted bisulfite sequencing in large for gestational age (LGA) newborns: the LARGAN cohort
Source: Clin Epigenetics. 2023 Dec 13;15:191. doi: 10.1186/s13148-023-01612-8 (PMC10717641; doi:10.1186/s13148-023-01612-8)
Supplement: Supplementary file 6 — Additional file 6. Additional Table 1: Differentially methylated CpGs (DMCs) identified when comparing the AGA vs LGA groups. [file 13148_2023_1612_MOESM6_ESM.xlsx]

## Sheet: Sheet1
Chromosome	Start	End	AGA methylation	LGA methylation	Methyl difference	p-value	SD AGA	SD LGA	FDR	Variance AGA	Variance LGA	Variance difference	Variance log ratio	Variance difference p-value	Variance difference FDR	Hit_List	Promoter_5K	Promoter_2K	Promoter_1K	5UTR	3UTR	CpG island	CpG shelve	CpG shore	intergenic	exon	intron	gene	Gene Info
chr19	22261652	22261653	0.0208333	0.329048	0.308214	1.62143e-09	0.0721688	0.237814	0.0019389	0.00520833	0.0558511	-0.0506428	-3.42269	0.133998	0.411276	cpgshlv.cpgsho.intron.gene	NO	NO	NO	NO	NO	NO	Yes:ENSMMUG00000037794	Yes:ENSMMUG00000037794	NO	NO	Yes:5	Yes:5	(ENSMMUG00000037794),
chr16	79740117	79740118	0	0.563723	0.563723	5.54568e-08	0	0.274203	0.0189472	0	0.075187	-0.075187	1	0.681312	0.874581	intergenic	NO	NO	NO	NO	NO	NO	NO	NO	Yes:	NO	NO	NO
chr11	61567758	61567759	0	0.152384	0.152384	1.0665e-06	0	0.199346	0.0910944	0	0.0397388	-0.0397388	1	0.970583	0.988565	intron.gene	NO	NO	NO	NO	NO	NO	NO	NO	NO	NO	Yes:5	Yes:5
chr3	197751565	197751566	0	0.134149	0.134149	3.82208e-06	0	0.111251	0.1403	0	0.0123769	-0.0123769	1	0.722767	0.897252	intergenic	NO	NO	NO	NO	NO	NO	NO	NO	Yes:	NO	NO	NO
chr16	2091513	2091514	0.0375	0.32197	0.28447	4.20984e-06	0.0882275	0.297589	0.150273	0.00778409	0.0885593	-0.0807753	-3.50804	0.00856543	0.102514	intron.gene	NO	NO	NO	NO	NO	NO	NO	NO	NO	NO	Yes:6	Yes:6
chr7	64570078	64570079	0.00555556	0.148358	0.142802	5.39523e-06	0.019245	0.139208	0.169875	0.00037037	0.0193788	-0.0190084	-5.70937	0.415415	0.701628	intergenic	NO	NO	NO	NO	NO	NO	NO	NO	Yes:	NO	NO	NO
chr20	3799531	3799532	0	0.754167	0.754167	1.10213e-05	0	0.357055	0.243383	0	0.134368	-0.134368	1	0.00488253	0.0708848	intron.gene	NO	NO	NO	NO	NO	NO	NO	NO	NO	NO	Yes:7	Yes:7
chr9	137138998	137138999	0	0.122933	0.122933	1.367e-05	0	0.199861	0.272024	2.57202e-06	0.0399445	-0.0399419	-13.9228	0.484601	0.752342	intergenic	NO	NO	NO	NO	NO	NO	NO	NO	Yes:	NO	NO	NO
chr9	137424162	137424163	0.0515152	0.295317	0.243802	1.53614e-05	0.125931	0.196597	0.272024	0.0144206	0.0386503	-0.0242297	-1.42235	0.080116	0.322391	intergenic	NO	NO	NO	NO	NO	NO	NO	NO	Yes:	NO	NO	NO
chr5	79069841	79069842	0.0497863	0.159307	0.109521	1.93071e-05	0.0910984	0.166794	0.303782	0.00829892	0.0278202	-0.0195213	-1.74514	0.829623	0.942726	intergenic	NO	NO	NO	NO	NO	NO	NO	NO	Yes:	NO	NO	NO
chr11	72822216	72822217	0.0166667	0.166667	0.15	1.99856e-05	0.057735	0.220479	0.304443	0.00333333	0.0486111	-0.0452778	-3.86625	0.392323	0.684563	intron.gene	NO	NO	NO	NO	NO	NO	NO	NO	NO	NO	Yes:1	Yes:1
chr3	50450366	50450367	0	0.115801	0.115801	2.17761e-05	0	0.101428	0.313733	3.7037e-06	0.0102877	-0.010284	-11.4397	0.840369	0.947776	intron.gene	NO	NO	NO	NO	NO	NO	NO	NO	NO	NO	Yes:1	Yes:1
chr17	14309874	14309875	0.0393519	0.501732	0.46238	2.74077e-05	0.0920967	0.333903	0.336967	0.00848181	0.111491	-0.10301	-3.71642	0.950921	0.98065	intron.gene	NO	NO	NO	NO	NO	NO	NO	NO	NO	NO	Yes:1	Yes:1
chr7	45088646	45088647	0	0.119788	0.119788	3.26422e-05	0	0.109433	0.359605	0	0.0117393	-0.0117393	1	0.121575	0.39287	intron.gene	NO	NO	NO	NO	NO	NO	NO	NO	NO	NO	Yes:1	Yes:1
chr6	31269945	31269946	0	0.438035	0.438035	3.44262e-05	0	0.307109	0.361107	0	0.0943159	-0.0943159	1	0.321209	0.631027	intergenic	NO	NO	NO	NO	NO	NO	NO	NO	Yes:	NO	NO	NO
chr6	31269887	31269888	0	0.42155	0.42155	3.84753e-05	0	0.3118	0.372408	0	0.0972191	-0.0972191	1	0.434916	0.716911	intergenic	NO	NO	NO	NO	NO	NO	NO	NO	Yes:	NO	NO	NO
chr19	45179897	45179898	0.0569444	0.190061	0.133117	4.03744e-05	0.14398	0.128572	0.375718	0.0207302	0.0165307	0.00419956	0.326591	0.850719	0.952457	intron.gene	NO	NO	NO	NO	NO	NO	NO	NO	NO	NO	Yes:2	Yes:2
chr15	77591683	77591684	0.700272	0.116234	-0.584039	4.31096e-05	0.391549	0.201881	0.381742	0.15331	0.040756	0.112554	1.91137	0.130022	0.405235	intergenic	NO	NO	NO	NO	NO	NO	NO	NO	Yes:	NO	NO	NO
chr6	165854377	165854378	0	0.119767	0.119767	4.43061e-05	0	0.191885	0.384156	0	0.0344418	-0.0344418	1	0.0319467	0.189061	intergenic	NO	NO	NO	NO	NO	NO	NO	NO	Yes:	NO	NO	NO
chr2	26750145	26750146	0.00694444	0.241762	0.234817	5.39974e-05	0.0240563	0.149887	0.40451	0.000578704	0.0224661	-0.0218874	-5.27878	0.442657	0.722443	intergenic	NO	NO	NO	NO	NO	NO	NO	NO	Yes:	NO	NO	NO
chr12	126726069	126726070	0.0411255	0.245317	0.204191	5.70984e-05	0.0952922	0.227081	0.408849	0.00827953	0.0515658	-0.0432862	-2.63879	0.810251	0.93372	intron.gene	NO	NO	NO	NO	NO	NO	NO	NO	NO	NO	Yes:1	Yes:1
chr10	22336046	22336047	0	0.108947	0.108947	6.35105e-05	0	0.157071	0.421681	0	0.0246712	-0.0246712	1	0.0724828	0.306643	intron.gene	NO	NO	NO	NO	NO	NO	NO	NO	NO	NO	Yes:5	Yes:5
chr16	2091521	2091522	0.0333333	0.286364	0.25303	6.50325e-05	0.0778499	0.295975	0.426115	0.00606061	0.087601	-0.0815404	-3.85341	0.023142	0.162404	intron.gene	NO	NO	NO	NO	NO	NO	NO	NO	NO	NO	Yes:6	Yes:6
chr10	80535851	80535852	0.0166667	0.174986	0.158319	7.90773e-05	0.057735	0.167868	0.459421	0.00333333	0.0281798	-0.0248465	-3.07962	0.29241	0.601891	cpgshlv.cpgsho.intron.gene	NO	NO	NO	NO	NO	NO	Yes:ENSMMUG00000003404	Yes:ENSMMUG00000003404	NO	NO	Yes:1	Yes:1	(ENSMMUG00000003404:RBPJL:recombination signal binding protein for immunoglobulin kappa J region like [Source:VGNC Symbol;Acc:VGNC:84535]),
chr11	72822218	72822219	0	0.137879	0.137879	7.91443e-05	0	0.208712	0.459421	0	0.0435606	-0.0435606	1	0.00232474	0.0450851	intron.gene	NO	NO	NO	NO	NO	NO	NO	NO	NO	NO	Yes:1	Yes:1
chr2	26728461	26728462	0	0.237734	0.237734	8.01531e-05	0	0.262604	0.46303	0.00154509	0.0689609	-0.0674158	-5.48002	0.432739	0.715225	intergenic	NO	NO	NO	NO	NO	NO	NO	NO	Yes:	NO	NO	NO
chr10	123891319	123891320	0.059222	0.17887	0.119647	8.77359e-05	0.118806	0.167895	0.478414	0.014115	0.0281887	-0.0140737	-0.997891	0.621259	0.838929	intergenic	NO	NO	NO	NO	NO	NO	NO	NO	Yes:	NO	NO	NO
chr11	43583208	43583209	0.0645833	0.201082	0.136499	9.18993e-05	0.150928	0.160622	0.483944	0.0227794	0.0257994	-0.00302009	-0.179613	0.840557	0.94787	intron.gene	NO	NO	NO	NO	NO	NO	NO	NO	NO	NO	Yes:2	Yes:2
chr16	35574751	35574752	0.18254	0.493016	0.310476	9.46152e-05	0.285594	0.234155	0.485776	0.0815639	0.0542045	0.0273594	0.589519	0.25425	0.564977	intron.gene	NO	NO	NO	NO	NO	NO	NO	NO	NO	NO	Yes:8	Yes:8
chr6	47729128	47729129	0.0524569	0.353165	0.300708	0.000100504	0.0973417	0.280619	0.488378	0.00947541	0.0787468	-0.0692713	-3.05496	0.0396168	0.214253	intergenic	NO	NO	NO	NO	NO	NO	NO	NO	Yes:	NO	NO	NO
chr5	140871488	140871489	0.0625738	0.457359	0.394786	0.000111939	0.165789	0.18666	0.500467	0.027427	0.0348418	-0.00741483	-0.345224	0.00178171	0.0413711	intergenic	NO	NO	NO	NO	NO	NO	NO	NO	Yes:	NO	NO	NO
chr10	11685466	11685467	0.34018	0.0659524	-0.274228	0.000119708	0.276705	0.096526	0.508025	0.0765655	0.00900474	0.0675608	3.08794	0.0182983	0.139873	intron.gene	NO	NO	NO	NO	NO	NO	NO	NO	NO	NO	Yes:1	Yes:1
chr9	33749164	33749165	0	0.123997	0.123997	0.000122062	0	0.101408	0.509466	0.000483234	0.0102837	-0.00980045	-4.41149	0.237233	0.5482	intron.gene	NO	NO	NO	NO	NO	NO	NO	NO	NO	NO	Yes:1	Yes:1
chr7	31336646	31336647	0	0.11321	0.11321	0.00014348	0	0.142382	0.528732	0	0.0202726	-0.0202726	1	0.173619	0.468984	intergenic	NO	NO	NO	NO	NO	NO	NO	NO	Yes:	NO	NO	NO
chr22	37334783	37334784	0.0138889	0.253333	0.239444	0.000149335	0.0481125	0.313463	0.532714	0.00231481	0.0893424	-0.0870276	-5.27038	0.925727	0.97072	intergenic	NO	NO	NO	NO	NO	NO	NO	NO	Yes:	NO	NO	NO
chr8	54022235	54022236	0.222078	0	-0.222078	0.000176231	0.29271	0	0.550229	0.0820001	0	0.0820001	1	0.296124	0.605772	intergenic	NO	NO	NO	NO	NO	NO	NO	NO	Yes:	NO	NO	NO
chr3	197751506	197751507	0.0104167	0.12939	0.118973	0.000178738	0.0360844	0.176249	0.552635	0.00130208	0.0310637	-0.0297616	-4.57633	0.0428121	0.220862	intergenic	NO	NO	NO	NO	NO	NO	NO	NO	Yes:	NO	NO	NO
chr8	144413659	144413660	0.0166667	0.174359	0.157692	0.000188914	0.057735	0.313132	0.560555	0.00333333	0.0903364	-0.0870031	-4.76027	0.0692421	0.29795	cpgshlv.intergenic	NO	NO	NO	NO	NO	NO	Yes:ENSMMUG00000014717	NO	Yes:	NO	NO	NO	(ENSMMUG00000014717:HGH1:HGH1 homolog [Source:VGNC Symbol;Acc:VGNC:73224]),
chr19	51904217	51904218	0	0.112821	0.112821	0.000193988	0	0.123241	0.56147	0	0.0151884	-0.0151884	1	0.0692578	0.297986	intron.gene	NO	NO	NO	NO	NO	NO	NO	NO	NO	NO	Yes:2	Yes:2
chr10	42897731	42897732	0.0333333	0.141775	0.108442	0.000195805	0.0778499	0.139794	0.56147	0.00606061	0.0195424	-0.0134818	-1.68907	0.0716572	0.304453	intergenic	NO	NO	NO	NO	NO	NO	NO	NO	Yes:	NO	NO	NO
chr20	3799529	3799530	0.0833333	0.811905	0.728571	0.000204049	0.288675	0.307472	0.563779	0.0833333	0.105665	-0.0223317	-0.342532	0.648403	0.855426	intron.gene	NO	NO	NO	NO	NO	NO	NO	NO	NO	NO	Yes:7	Yes:7
chr11	61749695	61749696	0.530952	0.0928932	-0.438059	0.000223082	0.355775	0.162691	0.577769	0.120127	0.0264683	0.0936588	2.18223	0.124394	0.397526	intergenic	NO	NO	NO	NO	NO	NO	NO	NO	Yes:	NO	NO	NO
chr22	50548384	50548385	0.0277778	0.196593	0.168815	0.000243745	0.096225	0.293919	0.598502	0.00925926	0.0863884	-0.0771291	-3.22187	0.649852	0.85628	intergenic	NO	NO	NO	NO	NO	NO	NO	NO	Yes:	NO	NO	NO
chr11	131691727	131691728	0.0212862	0.139636	0.118349	0.000293658	0.0497274	0.141128	0.63398	0.00247282	0.0199171	-0.0174443	-3.00978	0.955082	0.982358	cpgshlv.cpgsho.intergenic	NO	NO	NO	NO	NO	NO	Yes:ENSMMUG00000010331	Yes:ENSMMUG00000010331	Yes:	NO	NO	NO	(ENSMMUG00000010331:MMP17:matrix metallopeptidase 17 [Source:VGNC Symbol;Acc:VGNC:74895]),
chr19	10293443	10293444	0.0640431	0.322891	0.258848	0.000294288	0.111742	0.312463	0.63398	0.0124863	0.0946288	-0.0821425	-2.92193	0.695276	0.882485	cpgisl.cpgshlv.cpgsho.intron.gene	NO	NO	NO	NO	NO	Yes:ENSMMUG00000046883	Yes:ENSMMUG00000046883	Yes:ENSMMUG00000046883	NO	NO	Yes:4	Yes:4	(ENSMMUG00000046883:ATG4D:autophagy related 4D cysteine peptidase [Source:VGNC Symbol;Acc:VGNC:108473]),
chr6	10410089	10410090	0.0119048	0.178827	0.166922	0.000304231	0.0412393	0.284328	0.635116	0.00170068	0.0808426	-0.0791419	-5.57093	0.220202	0.528646	cpgshlv.cpgsho.intron.gene	NO	NO	NO	NO	NO	NO	Yes:ENSMMUG00000060969	Yes:ENSMMUG00000060969	NO	NO	Yes:1	Yes:1	(ENSMMUG00000060969:ROPN1L:rhophilin associated tail protein 1 like [Source:HGNC Symbol;Acc:HGNC:24060]),
chr6	163716914	163716915	0.173648	0.0622178	-0.11143	0.00030434	0.129498	0.090515	0.635116	0.0167696	0.00819296	0.00857667	1.03339	0.002194	0.0445138	intergenic	NO	NO	NO	NO	NO	NO	NO	NO	Yes:	NO	NO	NO
chr13	20415045	20415046	0.10787	0.289761	0.18189	0.00032968	0.139014	0.284453	0.655298	0.019325	0.0809135	-0.0615885	-2.06591	0.741426	0.904315	intergenic	NO	NO	NO	NO	NO	NO	NO	NO	Yes:	NO	NO	NO
chr10	75399717	75399718	0	0.109343	0.109343	0.000335739	0	0.160634	0.656254	0	0.0258034	-0.0258034	1	0.00905237	0.106	intergenic	NO	NO	NO	NO	NO	NO	NO	NO	Yes:	NO	NO	NO
chr9	93185424	93185425	0.034965	0.44751	0.412545	0.000341779	0.115966	0.380427	0.656254	0.0132683	0.144725	-0.131456	-3.44725	0.0104997	0.114985	intron.gene	NO	NO	NO	NO	NO	NO	NO	NO	NO	NO	Yes:6	Yes:6
chr17	35449839	35449840	0	0.115784	0.115784	0.000348292	0	0.160061	0.656254	0	0.0256197	-0.0256197	1	0.00121433	0.0327367	intergenic	NO	NO	NO	NO	NO	NO	NO	NO	Yes:	NO	NO	NO
chr20	46410899	46410900	0.027417	0.140627	0.11321	0.00035231	0.0540404	0.213692	0.656254	0.00292036	0.0456642	-0.0427438	-3.96684	0.0269469	0.172591	intergenic	NO	NO	NO	NO	NO	NO	NO	NO	Yes:	NO	NO	NO
chr1	1539614	1539615	0.0595238	0.168939	0.109416	0.000371348	0.206197	0.21422	0.662773	0.042517	0.0458902	-0.00337314	-0.110145	0.872171	0.961892	intergenic	NO	NO	NO	NO	NO	NO	NO	NO	Yes:	NO	NO	NO
chr15	40926870	40926871	0.0208333	0.215851	0.195017	0.000376917	0.0721688	0.293891	0.663995	0.00520833	0.0863719	-0.0811636	-4.05167	0.735354	0.904028	intergenic	NO	NO	NO	NO	NO	NO	NO	NO	Yes:	NO	NO	NO
chr11	72822214	72822215	0.0166667	0.137879	0.121212	0.000379446	0.057735	0.208712	0.664419	0.00333333	0.0435606	-0.0402273	-3.70799	0.0509936	0.245929	intron.gene	NO	NO	NO	NO	NO	NO	NO	NO	NO	NO	Yes:1	Yes:1
chr2	232387701	232387702	0	0.140984	0.140984	0.000382716	0	0.198441	0.66471	0	0.0393788	-0.0393788	1	0.00041888	0.0163564	intergenic	NO	NO	NO	NO	NO	NO	NO	NO	Yes:	NO	NO	NO
chr16	29261748	29261749	0.652457	0.199625	-0.452832	0.000385718	0.344863	0.297714	0.667163	0.11893	0.0886336	0.0302967	0.424191	0.279057	0.587388	intron.gene	NO	NO	NO	NO	NO	NO	NO	NO	NO	NO	Yes:2	Yes:2
chr10	132186209	132186210	0	0.134343	0.134343	0.000401504	0	0.296916	0.676224	0	0.0881594	-0.0881594	1	0.00204213	0.0437761	intergenic	NO	NO	NO	NO	NO	NO	NO	NO	Yes:	NO	NO	NO
chr2	237955944	237955945	0.0689394	0.243779	0.174839	0.000424448	0.128241	0.197654	0.686349	0.0151842	0.0390672	-0.023883	-1.36339	0.0379058	0.210099	intergenic	NO	NO	NO	NO	NO	NO	NO	NO	Yes:	NO	NO	NO
chr19	35641851	35641852	0	0.137879	0.137879	0.000435147	0	0.114006	0.689086	0	0.0129973	-0.0129973	1	0.012236	0.119789	cpgshlv.intron.gene	NO	NO	NO	NO	NO	NO	Yes:ENSMMUG00000028785	NO	NO	NO	Yes:3	Yes:3	(ENSMMUG00000028785:ZNF146:zinc finger protein 146 [Source:VGNC Symbol;Acc:VGNC:78846]),
chr13	20415043	20415044	0.0796196	0.228518	0.148898	0.000436382	0.149717	0.271562	0.689299	0.0224152	0.073746	-0.0513309	-1.71809	0.36909	0.666522	intergenic	NO	NO	NO	NO	NO	NO	NO	NO	Yes:	NO	NO	NO
chr6	43629213	43629214	0	0.117424	0.117424	0.000439123	0	0.208182	0.690421	0.000118163	0.0433396	-0.0432215	-8.51876	0.0046023	0.0680281	intron.gene	NO	NO	NO	NO	NO	NO	NO	NO	NO	NO	Yes:2	Yes:2
chr17	82216945	82216946	0.0486111	0.294329	0.245718	0.000453737	0.114913	0.326127	0.700982	0.013205	0.101335	-0.08813	-2.93998	0.052215	0.249654	intron.gene	NO	NO	NO	NO	NO	NO	NO	NO	NO	NO	Yes:8	Yes:8
chr16	88431813	88431814	0.0451389	0.216142	0.171003	0.000477444	0.114397	0.283207	0.711563	0.0130866	0.080206	-0.0671194	-2.61562	0.655866	0.85983	intergenic	NO	NO	NO	NO	NO	NO	NO	NO	Yes:	NO	NO	NO
chr15	77615441	77615442	0.66503	0.184408	-0.480623	0.000485219	0.323491	0.227631	0.7143	0.104646	0.051816	0.0528304	1.01405	0.615099	0.83514	intergenic	NO	NO	NO	NO	NO	NO	NO	NO	Yes:	NO	NO	NO
chr19	1465652	1465653	0.0128205	0.205735	0.192914	0.000493842	0.0444116	0.191963	0.717978	0.00197239	0.0348272	-0.0328548	-4.1422	0.510448	0.768329	intergenic	NO	NO	NO	NO	NO	NO	NO	NO	Yes:	NO	NO	NO
chr2	176108846	176108847	0.0159091	0.134646	0.118737	0.000512093	0.0372061	0.0946463	0.7226	0.0013843	0.00895792	-0.00757362	-2.69401	0.10716	0.364049	intron.gene	NO	NO	NO	NO	NO	NO	NO	NO	NO	NO	Yes:2	Yes:2
chr14	34862951	34862952	0.166935	0.582148	0.415213	0.000528241	0.221696	0.255348	0.724816	0.0491492	0.0652027	-0.0160535	-0.407764	0.474223	0.744715	intron.gene	NO	NO	NO	NO	NO	NO	NO	NO	NO	NO	Yes:1	Yes:1
chr19	1524432	1524433	0	0.117371	0.117371	0.000528502	0	0.142903	0.724816	5.23855e-05	0.0204213	-0.0203689	-8.60669	0.0468024	0.233005	cpgshlv.cpgsho.intergenic	NO	NO	NO	NO	NO	NO	Yes:ENSMMUG00000053016	Yes:ENSMMUG00000053016	Yes:	NO	NO	NO	(ENSMMUG00000053016:Metazoa_SRP:Metazoan signal recognition particle RNA [Source:RFAM;Acc:RF00017]),
chr5	1294498	1294499	0.0231481	0.133302	0.110153	0.000546308	0.0553447	0.132853	0.730193	0.00306304	0.0176499	-0.0145869	-2.52663	0.676181	0.871608	intergenic	NO	NO	NO	NO	NO	NO	NO	NO	Yes:	NO	NO	NO
chr17	81119665	81119666	0.0784752	0.238807	0.160331	0.00056467	0.137319	0.199417	0.738227	0.0188564	0.0397671	-0.0209107	-1.07652	0.780856	0.919392	intergenic	NO	NO	NO	NO	NO	NO	NO	NO	Yes:	NO	NO	NO
chr15	93041866	93041867	0.947917	0.280303	-0.667614	0.000571535	0.145563	0.425364	0.741002	0.0211884	0.180934	-0.159746	-3.09412	0.0497548	0.242207	intergenic	NO	NO	NO	NO	NO	NO	NO	NO	Yes:	NO	NO	NO
chr20	63173821	63173822	0.504545	0.15947	-0.345076	0.000574953	0.279364	0.269235	0.741343	0.0780441	0.0657252	0.0123189	0.247842	0.672316	0.869414	intergenic	NO	NO	NO	NO	NO	NO	NO	NO	Yes:	NO	NO	NO
chr8	125602157	125602158	0.368254	0.120437	-0.247817	0.000577195	0.226607	0.269702	0.741343	0.0513506	0.0656288	-0.0142782	-0.353948	0.0472182	0.234344	intron.gene	NO	NO	NO	NO	NO	NO	NO	NO	NO	NO	Yes:2	Yes:2
chr9	129665089	129665090	0.0128205	0.136583	0.123763	0.000584775	0.0444116	0.165749	0.74168	0.00197239	0.0274729	-0.0255005	-3.79999	0.804099	0.930776	intergenic	NO	NO	NO	NO	NO	NO	NO	NO	Yes:	NO	NO	NO
chr3	129003876	129003877	0	0.140152	0.140152	0.000595596	0	0.295964	0.743395	0	0.0875947	-0.0875947	1	0.202872	0.50669	intron.gene	NO	NO	NO	NO	NO	NO	NO	NO	NO	NO	Yes:1	Yes:1
chr3	115318044	115318045	0.931818	0.304196	-0.627622	0.000602663	0.161667	0.441372	0.743658	0.0385456	0.194809	-0.156263	-2.33742	0.121559	0.392843	intron.gene	NO	NO	NO	NO	NO	NO	NO	NO	NO	NO	Yes:8	Yes:8
chr20	46227314	46227315	0.0541667	0.178544	0.124377	0.000613823	0.130486	0.159016	0.747195	0.0170265	0.0252859	-0.00825942	-0.570552	0.764092	0.910906	intergenic	NO	NO	NO	NO	NO	NO	NO	NO	Yes:	NO	NO	NO
chr7	151014228	151014229	0.0290404	0.144877	0.115837	0.000617043	0.0679007	0.141099	0.747579	0.0046105	0.0199088	-0.0152983	-2.11041	0.24572	0.555988	intron.gene	NO	NO	NO	NO	NO	NO	NO	NO	NO	NO	Yes:4	Yes:4
chr5	134115692	134115693	0.0429293	0.278888	0.235958	0.00064029	0.105337	0.241379	0.758173	0.0110958	0.0582638	-0.047168	-2.39259	0.174727	0.470764	intergenic	NO	NO	NO	NO	NO	NO	NO	NO	Yes:	NO	NO	NO
chr17	1607639	1607640	0.180397	0.052862	-0.127535	0.000645301	0.101188	0.0585897	0.75875	0.0102391	0.00343275	0.0068063	1.57664	0.0262912	0.17182	intron.gene	NO	NO	NO	NO	NO	NO	NO	NO	NO	NO	Yes:4	Yes:4
chr11	118608869	118608870	0.1625	0.472835	0.310335	0.000671119	0.186965	0.318251	0.766734	0.0349558	0.101284	-0.0663279	-1.5348	0.825837	0.94101	intergenic	NO	NO	NO	NO	NO	NO	NO	NO	Yes:	NO	NO	NO
chr9	121736856	121736857	0.0780093	0.302715	0.224706	0.000673344	0.128786	0.220388	0.766734	0.0165859	0.048571	-0.0319851	-1.55014	0.0702237	0.300589	intergenic	NO	NO	NO	NO	NO	NO	NO	NO	Yes:	NO	NO	NO
chr4	153488820	153488821	0.0229167	0.216769	0.193853	0.000678326	0.0433923	0.0938958	0.767424	0.00188289	0.00881642	-0.00693353	-2.22724	0.00653393	0.0861532	intron.gene	NO	NO	NO	NO	NO	NO	NO	NO	NO	NO	Yes:3	Yes:3
chr4	7655754	7655755	0.0305556	0.139739	0.109183	0.000689043	0.0717154	0.170256	0.770415	0.0051431	0.0289871	-0.023844	-2.4947	0.144247	0.42359	intron.gene	NO	NO	NO	NO	NO	NO	NO	NO	NO	NO	Yes:4	Yes:4
chr11	125167616	125167617	0.0357143	0.271104	0.23539	0.00069497	0.0887974	0.215265	0.770923	0.00788497	0.046339	-0.0384541	-2.55505	0.178011	0.475844	intron.gene	NO	NO	NO	NO	NO	NO	NO	NO	NO	NO	Yes:2	Yes:2
chr21	9836591	9836592	0.234632	0.756277	0.521645	0.000704409	0.372703	0.227209	0.773246	0.132764	0.0516239	0.0811404	1.36276	0.4385	0.719443	intergenic	NO	NO	NO	NO	NO	NO	NO	NO	Yes:	NO	NO	NO
chr19	6274050	6274051	0.333917	0.10447	-0.229447	0.000726727	0.14641	0.144734	0.780912	0.0214358	0.0193848	0.00205102	0.145098	0.000292475	0.0132503	intergenic	NO	NO	NO	NO	NO	NO	NO	NO	Yes:	NO	NO	NO
chr12	120655830	120655831	0.206141	0.554581	0.34844	0.000749571	0.303858	0.35053	0.784198	0.0859934	0.122871	-0.0368777	-0.514848	0.438678	0.719585	cpgshlv.intergenic	NO	NO	NO	NO	NO	NO	Yes:ENSMMUG00000009772	NO	Yes:	NO	NO	NO	(ENSMMUG00000009772:INPP5D:inositol polyphosphate-5-phosphatase D [Source:VGNC Symbol;Acc:VGNC:73751]),
chr19	3821904	3821905	0.0508013	0.171399	0.120598	0.000755615	0.0992686	0.115676	0.786831	0.00985425	0.0133808	-0.00352659	-0.441351	0.047979	0.236725	cpgshlv.cpgsho.intron.gene	NO	NO	NO	NO	NO	NO	Yes:ENSMMUG00000015273	Yes:ENSMMUG00000015273	NO	NO	Yes:1	Yes:1	(ENSMMUG00000015273:NMRK2:nicotinamide riboside kinase 2 [Source:VGNC Symbol;Acc:VGNC:75203]),
chr8	142777297	142777298	0	0.126951	0.126951	0.000758118	0	0.235367	0.787284	0	0.0553975	-0.0553975	1	0.00415308	0.0632597	cpgshlv.intron.gene	NO	NO	NO	NO	NO	NO	Yes:ENSMMUG00000019877	NO	NO	NO	Yes:1	Yes:1	(ENSMMUG00000019877:ADGRB1:adhesion G protein-coupled receptor B1 [Source:VGNC Symbol;Acc:VGNC:69597]),
chr2	238139807	238139808	0.0757576	0.235348	0.15959	0.000778069	0.172621	0.195314	0.789078	0.0273045	0.0381477	-0.0108432	-0.482458	0.100756	0.350381	intergenic	NO	NO	NO	NO	NO	NO	NO	NO	Yes:	NO	NO	NO
chr17	83099986	83099987	0	0.111977	0.111977	0.00078212	0	0.184996	0.789078	0	0.0342234	-0.0342234	1	0.00512048	0.0732257	cpgshlv.cpgsho.intergenic	NO	NO	NO	NO	NO	NO	Yes:ENSMMUG00000015856	Yes:ENSMMUG00000015856	Yes:	NO	NO	NO	(ENSMMUG00000015856:NALCN:sodium leak channel, non-selective [Source:VGNC Symbol;Acc:VGNC:74991]),
chr11	73528672	73528673	0.0481151	0.168723	0.120608	0.000847045	0.0940284	0.160154	0.797336	0.00884134	0.0256491	-0.0168078	-1.53657	0.13129	0.40708	intergenic	NO	NO	NO	NO	NO	NO	NO	NO	Yes:	NO	NO	NO
chr9	71902599	71902600	0	0.190079	0.190079	0.000869234	0	0.268501	0.797336	0	0.0720927	-0.0720927	1	0.00446011	0.0665275	intron.gene	NO	NO	NO	NO	NO	NO	NO	NO	NO	NO	Yes:1	Yes:1
chr16	726570	726571	0	0.138594	0.138594	0.00087626	0	0.183701	0.797336	0	0.0337461	-0.0337461	1	0.0149228	0.124462	intron.gene	NO	NO	NO	NO	NO	NO	NO	NO	NO	NO	Yes:2	Yes:2
chr1	26162630	26162631	0.194709	0.545327	0.350618	0.000879365	0.256096	0.258911	0.797336	0.0655853	0.0670351	-0.00144984	-0.031545	0.812847	0.934902	intergenic	NO	NO	NO	NO	NO	NO	NO	NO	Yes:	NO	NO	NO
chr2	238848897	238848898	0	0.124242	0.124242	0.000889204	0	0.153204	0.797336	0	0.0234714	-0.0234714	1	0.000524369	0.0189737	intergenic	NO	NO	NO	NO	NO	NO	NO	NO	Yes:	NO	NO	NO
chr22	19177880	19177881	0	0.172799	0.172799	0.000892316	0	0.191559	0.797336	0	0.0366949	-0.0366949	1	0.000304511	0.0135669	intergenic	NO	NO	NO	NO	NO	NO	NO	NO	Yes:	NO	NO	NO
chr14	76310047	76310048	0.0208333	0.199332	0.178498	0.000920899	0.0721688	0.280116	0.797336	0.00520833	0.0732922	-0.0680839	-3.81477	0.0899683	0.330476	cpgshlv.exon.gene	NO	NO	NO	NO	NO	NO	Yes:ENSMMUG00000005029	NO	NO	Yes:	NO	Yes:3	(ENSMMUG00000005029:PCF11:PCF11 cleavage and polyadenylation factor subunit [Source:VGNC Symbol;Acc:VGNC:75701]),
chr3	138453173	138453174	0.483933	0.147031	-0.336902	0.000942535	0.373159	0.314602	0.797336	0.139248	0.0989747	0.0402729	0.492521	0.35895	0.657389	intron.gene	NO	NO	NO	NO	NO	NO	NO	NO	NO	NO	Yes:1	Yes:1
chr3	138479503	138479504	0.259982	0.0874887	-0.172493	0.000949957	0.157179	0.115956	0.797336	0.0247052	0.0134458	0.0112594	0.877658	0.0333041	0.19419	intron.gene	NO	NO	NO	NO	NO	NO	NO	NO	NO	NO	Yes:1	Yes:1
chr1	1355368	1355369	0.0148221	0.134288	0.119466	0.000958904	0.0346273	0.136802	0.797336	0.00119905	0.0187148	-0.0175157	-3.96421	0.259481	0.57064	intergenic	NO	NO	NO	NO	NO	NO	NO	NO	Yes:	NO	NO	NO
chr16	88870817	88870818	0.252877	0.0728164	-0.180061	0.0009736	0.230252	0.117952	0.797336	0.0530162	0.0139127	0.0391034	1.93003	0.571121	0.806717	intergenic	NO	NO	NO	NO	NO	NO	NO	NO	Yes:	NO	NO	NO
chr17	82216970	82216971	0	0.125115	0.125115	0.00097985	0	0.172286	0.797336	5.78704e-06	0.0296824	-0.0296766	-12.3245	0.00877335	0.104032	intron.gene	NO	NO	NO	NO	NO	NO	NO	NO	NO	NO	Yes:8	Yes:8
chr13	20435755	20435756	0.0426918	0.187705	0.145014	0.000988277	0.0634504	0.302862	0.797336	0.00402596	0.0917253	-0.0876994	-4.50992	0.690648	0.879902	intergenic	NO	NO	NO	NO	NO	NO	NO	NO	Yes:	NO	NO	NO
chr8	37802583	37802584	0.0350529	0.217732	0.182679	0.00098913	0.0645172	0.199895	0.797336	0.00416247	0.039958	-0.0357955	-3.26297	0.593667	0.821473	intergenic	NO	NO	NO	NO	NO	NO	NO	NO	Yes:	NO	NO	NO
chr5	180094028	180094029	0.271096	0.0587073	-0.212389	0.000990923	0.181844	0.0838641	0.797336	0.0330672	0.00703319	0.0260341	2.23315	0.0128553	0.120551	intron.gene	NO	NO	NO	NO	NO	NO	NO	NO	NO	NO	Yes:2	Yes:2
chr1	1398387	1398388	0.234381	0.0513104	-0.18307	0.00101572	0.197728	0.0789638	0.798031	0.0390962	0.00623528	0.032861	2.6485	0.00346157	0.0555563	intergenic	NO	NO	NO	NO	NO	NO	NO	NO	Yes:	NO	NO	NO
chr19	37252236	37252237	0.0196759	0.136615	0.116939	0.001042	0.0460484	0.199342	0.799191	0.00212045	0.0368063	-0.0346859	-4.11751	0.958558	0.983757	intron.gene	NO	NO	NO	NO	NO	NO	NO	NO	NO	NO	Yes:1	Yes:1
chr7	157011754	157011755	0.0166667	0.132768	0.116101	0.00104278	0.057735	0.182885	0.799191	0.00333333	0.0334469	-0.0301136	-3.32684	0.0256055	0.170813	intergenic	NO	NO	NO	NO	NO	NO	NO	NO	Yes:	NO	NO	NO
chr6	53171966	53171967	0.0208333	0.196392	0.175559	0.00104552	0.0721688	0.271683	0.799191	0.00520833	0.0738116	-0.0686033	-3.82495	0.0126883	0.120335	intron.gene	NO	NO	NO	NO	NO	NO	NO	NO	NO	NO	Yes:1	Yes:1
chr3	186071126	186071127	0.0416667	0.3125	0.270833	0.00107452	0.144338	0.429995	0.801019	0.0208333	0.167595	-0.146762	-3.00801	0.241777	0.552366	intergenic	NO	NO	NO	NO	NO	NO	NO	NO	Yes:	NO	NO	NO
chr16	2468735	2468736	0	0.155049	0.155049	0.00107695	0	0.238776	0.801019	0	0.0532495	-0.0532495	1	0.0419464	0.218843	intron.gene	NO	NO	NO	NO	NO	NO	NO	NO	NO	NO	Yes:2	Yes:2
chr8	121833394	121833395	0	0.129746	0.129746	0.00109988	0	0.191601	0.801019	0	0.0367109	-0.0367109	1	0.00788986	0.0974428	intergenic	NO	NO	NO	NO	NO	NO	NO	NO	Yes:	NO	NO	NO
chr1	143717739	143717740	0.0441694	0.179509	0.13534	0.00111168	0.0930228	0.200416	0.801019	0.00865323	0.0401665	-0.0315133	-2.21468	0.478614	0.747956	intergenic	NO	NO	NO	NO	NO	NO	NO	NO	Yes:	NO	NO	NO
chr6	31766651	31766652	0.0852273	0.4	0.314773	0.00111763	0.136836	0.394764	0.802439	0.0187242	0.145493	-0.126768	-2.95797	0.687679	0.878212	intergenic	NO	NO	NO	NO	NO	NO	NO	NO	Yes:	NO	NO	NO
chr5	7519648	7519649	0.137381	0.463783	0.326402	0.00113098	0.248872	0.197822	0.80356	0.0619373	0.0391337	0.0228035	0.662395	0.041578	0.218079	intron.gene	NO	NO	NO	NO	NO	NO	NO	NO	NO	NO	Yes:2	Yes:2
chr17	2295506	2295507	0.561144	0.203766	-0.357378	0.0011347	0.226433	0.258617	0.80356	0.0512719	0.0668825	-0.0156106	-0.38346	0.00129395	0.0340139	intergenic	NO	NO	NO	NO	NO	NO	NO	NO	Yes:	NO	NO	NO
chr19	17481220	17481221	0	0.130755	0.130755	0.00113621	0	0.15941	0.80356	0.000118634	0.0254115	-0.0252929	-7.74282	0.0116103	0.118962	intron.gene	NO	NO	NO	NO	NO	NO	NO	NO	NO	NO	Yes:1	Yes:1
chr16	2178722	2178723	0.03125	0.141991	0.110741	0.00115836	0.0776977	0.128986	0.806266	0.00603693	0.0166375	-0.0106006	-1.46255	0.156511	0.441315	intron.gene	NO	NO	NO	NO	NO	NO	NO	NO	NO	NO	Yes:3	Yes:3
chr16	52545823	52545824	0.0507275	0.18459	0.133863	0.00117649	0.0853128	0.117675	0.810155	0.00727828	0.0138474	-0.00656917	-0.927951	0.00112067	0.0311462	intron.gene	NO	NO	NO	NO	NO	NO	NO	NO	NO	NO	Yes:1	Yes:1
chr6	166237039	166237040	0.22077	0.0733333	-0.147437	0.00118368	0.16139	0.123528	0.810923	0.0260469	0.0139542	0.0120927	0.900409	0.999031	0.999639	intron.gene	NO	NO	NO	NO	NO	NO	NO	NO	NO	NO	Yes:2	Yes:2
chr3	197751610	197751611	0	0.137454	0.137454	0.00121204	0	0.193658	0.811741	0	0.0339445	-0.0339445	1	0.0122773	0.119888	intergenic	NO	NO	NO	NO	NO	NO	NO	NO	Yes:	NO	NO	NO
chr14	36662974	36662975	0.0227273	0.198084	0.175356	0.00121639	0.0753778	0.17652	0.81238	0.00909765	0.0311595	-0.0220618	-1.7761	0.656118	0.859973	intergenic	NO	NO	NO	NO	NO	NO	NO	NO	Yes:	NO	NO	NO
chr16	166202	166203	0.0780983	0.37013	0.292032	0.00125991	0.122135	0.283846	0.818721	0.0149171	0.0805684	-0.0656514	-2.43325	0.506706	0.767657	intron.gene	NO	NO	NO	NO	NO	NO	NO	NO	NO	NO	Yes:3	Yes:3
chr1	146393332	146393333	0.49375	0.0297203	-0.46403	0.00131899	0.333468	0.0766165	0.825412	0.111201	0.00587009	0.105331	4.24364	0.734788	0.903706	prom5K.intron.gene	Yes:ENSMMUG00000050425	NO	NO	NO	NO	NO	NO	NO	NO	NO	Yes:4	Yes:4	(ENSMMUG00000050425:DNAJB4:DnaJ heat shock protein family (Hsp40) member B4 [Source:VGNC Symbol;Acc:VGNC:106351]),
chr17	78388441	78388442	0.268563	0.0948868	-0.173676	0.00132923	0.185456	0.125126	0.827536	0.0343939	0.0156566	0.0187373	1.13538	0.000619312	0.0212013	intron.gene	NO	NO	NO	NO	NO	NO	NO	NO	NO	NO	Yes:1	Yes:1
chr21	36693629	36693630	0.0318182	0.152381	0.120563	0.00133865	0.0716684	0.190965	0.827845	0.00466946	0.0364676	-0.0317982	-2.96529	0.225007	0.534949	intergenic	NO	NO	NO	NO	NO	NO	NO	NO	Yes:	NO	NO	NO
chr5	15271770	15271771	0.146871	0.416257	0.269385	0.0013456	0.174286	0.186482	0.829204	0.0281639	0.0347755	-0.00661157	-0.304223	0.00197981	0.0433597	intergenic	NO	NO	NO	NO	NO	NO	NO	NO	Yes:	NO	NO	NO
chr17	50199759	50199760	0	0.128535	0.128535	0.00135466	0	0.198069	0.831361	0	0.0366758	-0.0366758	1	2.15274e-05	0.00335473	intergenic	NO	NO	NO	NO	NO	NO	NO	NO	Yes:	NO	NO	NO
chr11	45145449	45145450	0.206711	0.0519481	-0.154763	0.00137226	0.153556	0.150139	0.834212	0.0235794	0.0225417	0.00103762	0.0649258	0.145318	0.42448	intergenic	NO	NO	NO	NO	NO	NO	NO	NO	Yes:	NO	NO	NO
chr15	90065114	90065115	0.0153186	0.217191	0.201872	0.00138638	0.0384581	0.182338	0.835516	0.00147903	0.033247	-0.031768	-4.49051	0.534133	0.781762	intron.gene	NO	NO	NO	NO	NO	NO	NO	NO	NO	NO	Yes:1	Yes:1
chr1	24535235	24535236	0.0517636	0.190052	0.138289	0.00139673	0.0561395	0.124731	0.838037	0.00315165	0.0155578	-0.0124061	-2.30345	0.00294608	0.0494783	intergenic	NO	NO	NO	NO	NO	NO	NO	NO	Yes:	NO	NO	NO
chr10	111079128	111079129	0	0.140404	0.140404	0.0014325	0	0.313636	0.844851	0	0.0895868	-0.0895868	1	0.00827963	0.10042	intergenic	NO	NO	NO	NO	NO	NO	NO	NO	Yes:	NO	NO	NO
chr1	1374395	1374396	0.169444	0.493687	0.324242	0.00143734	0.23856	0.211856	0.844851	0.0569108	0.0448829	0.0120279	0.342537	0.963079	0.985603	intergenic	NO	NO	NO	NO	NO	NO	NO	NO	Yes:	NO	NO	NO
chr19	39122064	39122065	0.265742	0	-0.265742	0.00144339	0.290115	0	0.846357	0.0805178	0	0.0805178	1	0.574947	0.809257	cpgshlv.cpgsho.exon.gene	NO	NO	NO	NO	NO	NO	Yes:ENSMMUG00000022724	Yes:ENSMMUG00000022724	NO	Yes:	NO	Yes:1	(ENSMMUG00000022724),
chr19	1745016	1745017	0.0478896	0.169286	0.121396	0.00144759	0.0896686	0.143741	0.846721	0.00804046	0.0206614	-0.0126209	-1.36159	0.257653	0.568775	3UTR.cpgshlv.exon.gene	NO	NO	NO	NO	Yes:ENSMMUG00000013747	NO	Yes:ENSMMUG00000013747	NO	NO	Yes:	NO	Yes:2	(ENSMMUG00000013747:SCAMP4:secretory carrier membrane protein 4 [Source:VGNC Symbol;Acc:VGNC:77135]),
chr10	70602918	70602919	0.0467593	0.241781	0.195022	0.00147195	0.0897514	0.229281	0.847284	0.00805532	0.0525696	-0.0445143	-2.70621	0.0919587	0.33351	intron.gene	NO	NO	NO	NO	NO	NO	NO	NO	NO	NO	Yes:8	Yes:8
chr6	150573187	150573188	0.0679711	0.263236	0.195265	0.00147841	0.0956975	0.122447	0.847294	0.00915802	0.0149932	-0.00583514	-0.711197	0.000268315	0.0126257	intergenic	NO	NO	NO	NO	NO	NO	NO	NO	Yes:	NO	NO	NO
chr8	131042610	131042611	0.303939	0.0632642	-0.240675	0.00149099	0.269462	0.145332	0.848747	0.0726096	0.0211215	0.0514881	1.78145	0.394125	0.685736	intergenic	NO	NO	NO	NO	NO	NO	NO	NO	Yes:	NO	NO	NO
chr20	2749681	2749682	0.0208333	0.19053	0.169697	0.00149635	0.0721688	0.338153	0.849035	0.00520833	0.114348	-0.109139	-4.45646	0.00278737	0.047871	3UTR.exon.gene	NO	NO	NO	NO	Yes:ENSMMUG00000015942	NO	NO	NO	NO	Yes:	NO	Yes:2
chr20	3681851	3681852	0.0277778	0.223052	0.195274	0.00155003	0.096225	0.185698	0.855737	0.00925926	0.0344836	-0.0252244	-1.89694	0.72894	0.900517	intron.gene	NO	NO	NO	NO	NO	NO	NO	NO	NO	NO	Yes:1	Yes:1
chr13	36675277	36675278	0.332439	0.0562517	-0.276187	0.00155582	0.273046	0.0789512	0.856929	0.0745543	0.0062333	0.068321	3.58022	0.0356021	0.202697	cpgshlv.intergenic	NO	NO	NO	NO	NO	NO	Yes:ENSMMUG00000012141	NO	Yes:	NO	NO	NO	(ENSMMUG00000012141:CYP26B1:cytochrome P450 family 26 subfamily B member 1 [Source:VGNC Symbol;Acc:VGNC:103623]),
chr4	185004874	185004875	0.00757576	0.125238	0.117662	0.0015883	0.0262432	0.153387	0.861359	0.000688705	0.0211828	-0.0204941	-4.94286	0.068608	0.296208	intergenic	NO	NO	NO	NO	NO	NO	NO	NO	Yes:	NO	NO	NO
chr11	124759184	124759185	0.0452742	0.222452	0.177178	0.00159018	0.0919871	0.260513	0.861422	0.00846163	0.0678672	-0.0594056	-3.00371	0.0440425	0.224254	intron.gene	NO	NO	NO	NO	NO	NO	NO	NO	NO	NO	Yes:6	Yes:6
chr6	44058615	44058616	0.00649351	0.116052	0.109559	0.00159793	0.0215365	0.126999	0.862206	0.000425555	0.0161289	-0.0157033	-5.24416	0.00733315	0.0929928	intergenic	NO	NO	NO	NO	NO	NO	NO	NO	Yes:	NO	NO	NO
chr20	62240286	62240287	0.025141	0.137921	0.11278	0.00160177	0.046926	0.14839	0.863125	0.00220205	0.0210817	-0.0188796	-3.25907	0.142353	0.422122	cpgshlv.intron.gene	NO	NO	NO	NO	NO	NO	Yes:ENSMMUG00000002630	NO	NO	NO	Yes:3	Yes:3	(ENSMMUG00000002630:BCAR1:BCAR1 scaffold protein, Cas family member [Source:VGNC Symbol;Acc:VGNC:70234]),
chr3	193869582	193869583	0.0266609	0.1513	0.124639	0.00160817	0.04411	0.0878821	0.865068	0.00194569	0.00772327	-0.00577758	-1.98893	0.000383936	0.0154862	intergenic	NO	NO	NO	NO	NO	NO	NO	NO	Yes:	NO	NO	NO
chr18	26547501	26547502	0.0640196	0.177757	0.113737	0.00161506	0.091904	0.153185	0.865703	0.00844634	0.0234656	-0.0150193	-1.47415	0.0234483	0.163705	intergenic	NO	NO	NO	NO	NO	NO	NO	NO	Yes:	NO	NO	NO
chr9	34371040	34371041	0.100463	0.404004	0.303541	0.00162719	0.128587	0.389288	0.865954	0.0165346	0.151545	-0.135011	-3.19619	0.245134	0.555429	intergenic	NO	NO	NO	NO	NO	NO	NO	NO	Yes:	NO	NO	NO
chr9	124503098	124503099	0.033415	0.141093	0.107678	0.00166026	0.0656343	0.2006	0.870948	0.00430786	0.0402403	-0.0359324	-3.2236	0.0991111	0.346797	intron.gene	NO	NO	NO	NO	NO	NO	NO	NO	NO	NO	Yes:3	Yes:3
chr1	149900218	149900219	0.0347222	0.157841	0.123119	0.00166354	0.0830171	0.192835	0.871337	0.00689184	0.0371853	-0.0302935	-2.43177	0.994342	0.997866	intron.gene	NO	NO	NO	NO	NO	NO	NO	NO	NO	NO	Yes:6	Yes:6
chr8	9907515	9907516	0.0472222	0.175736	0.128514	0.00167156	0.120988	0.209613	0.871542	0.014638	0.0439374	-0.0292994	-1.58573	0.242948	0.553356	intergenic	NO	NO	NO	NO	NO	NO	NO	NO	Yes:	NO	NO	NO
chr19	50606317	50606318	0.0361017	0.227414	0.191312	0.00170362	0.0594031	0.20801	0.873208	0.00352873	0.0417501	-0.0382214	-3.56456	0.00751072	0.0944468	cpgshlv.cpgsho.intron.gene	NO	NO	NO	NO	NO	NO	Yes:ENSMMUG00000009357	Yes:ENSMMUG00000009357	NO	NO	Yes:1	Yes:1	(ENSMMUG00000009357:SHANK1:SH3 and multiple ankyrin repeat domains 1 [Source:VGNC Symbol;Acc:VGNC:77236]),
chr22	46062081	46062082	0.218182	0.718298	0.500117	0.00170746	0.238101	0.334241	0.873515	0.0519439	0.111717	-0.0597734	-1.10483	0.765176	0.911443	intergenic	NO	NO	NO	NO	NO	NO	NO	NO	Yes:	NO	NO	NO
chr4	48490864	48490865	0.0458333	0.208975	0.163142	0.00170849	0.089082	0.140279	0.873515	0.00793561	0.019608	-0.0116724	-1.30503	0.145332	0.42448	intron.gene	NO	NO	NO	NO	NO	NO	NO	NO	NO	NO	Yes:10	Yes:10
chr1	225924707	225924708	0.00654762	0.119626	0.113078	0.00171021	0.0159598	0.173227	0.873515	0.000254716	0.0300075	-0.0297528	-6.88029	0.994048	0.997732	intergenic	NO	NO	NO	NO	NO	NO	NO	NO	Yes:	NO	NO	NO
chr17	11628544	11628545	0.0986532	0.443611	0.344958	0.00171268	0.167857	0.237615	0.873515	0.028176	0.056675	-0.0284989	-1.00824	0.00160687	0.0388716	intron.gene	NO	NO	NO	NO	NO	NO	NO	NO	NO	NO	Yes:1	Yes:1
chr7	379999	380000	0.0454545	0.167532	0.122078	0.0017353	0.150756	0.316492	0.873515	0.0207612	0.100167	-0.0794057	-2.27044	0.135502	0.413754	intergenic	NO	NO	NO	NO	NO	NO	NO	NO	Yes:	NO	NO	NO
chr17	74357628	74357629	0.0535714	0.17011	0.116538	0.00173897	0.102678	0.148263	0.873515	0.0105427	0.021982	-0.0114393	-1.06008	0.16134	0.449208	intron.gene	NO	NO	NO	NO	NO	NO	NO	NO	NO	NO	Yes:1	Yes:1
chr8	134970639	134970640	0.339442	0.0524476	-0.286994	0.00174328	0.224046	0.107027	0.873515	0.0468437	0.0114548	0.0353889	2.03191	0.457403	0.732949	exon.gene	NO	NO	NO	NO	NO	NO	NO	NO	NO	Yes:	NO	Yes:3
chr4	73740551	73740552	0.14129	0.0332802	-0.10801	0.00174488	0.132867	0.0440043	0.873515	0.0176537	0.00193638	0.0157173	3.18854	0.553288	0.794763	intron.gene	NO	NO	NO	NO	NO	NO	NO	NO	NO	NO	Yes:3	Yes:3
chr6	10884752	10884753	0.0492424	0.160014	0.110771	0.00174989	0.0944147	0.0984771	0.873515	0.00891414	0.00969774	-0.000783601	-0.121553	0.171875	0.466249	intergenic	NO	NO	NO	NO	NO	NO	NO	NO	Yes:	NO	NO	NO
chr17	79832391	79832392	0	0.150905	0.150905	0.00176491	0	0.2035	0.873515	0	0.0414123	-0.0414123	1	7.4476e-05	0.0070463	intron.gene	NO	NO	NO	NO	NO	NO	NO	NO	NO	NO	Yes:1	Yes:1
chr18	44654536	44654537	0.409074	0.11261	-0.296464	0.00176586	0.311615	0.269062	0.873515	0.0971036	0.0723943	0.0247093	0.423649	0.0016668	0.0397803	intergenic	NO	NO	NO	NO	NO	NO	NO	NO	Yes:	NO	NO	NO
chr2	30301407	30301408	0.214626	0.591927	0.377301	0.00178698	0.300953	0.312527	0.873515	0.0905725	0.0976734	-0.0071009	-0.108893	0.00461028	0.0681111	exon.gene	NO	NO	NO	NO	NO	NO	NO	NO	NO	Yes:	NO	Yes:6
chr11	60019608	60019609	0.09375	0.301667	0.207917	0.00178858	0.193098	0.302709	0.873515	0.0372869	0.0865148	-0.0492279	-1.21428	0.395801	0.686881	intergenic	NO	NO	NO	NO	NO	NO	NO	NO	Yes:	NO	NO	NO
chr8	83139988	83139989	0.0364583	0.157424	0.120966	0.00182055	0.0940651	0.128411	0.873515	0.00884825	0.0167201	-0.00787183	-0.918118	0.320359	0.630153	intergenic	NO	NO	NO	NO	NO	NO	NO	NO	Yes:	NO	NO	NO
chr5	170269369	170269370	0.455648	0.151358	-0.304291	0.00182387	0.251264	0.213975	0.873515	0.0631334	0.0457852	0.0173482	0.463523	0.434653	0.716694	intron.gene	NO	NO	NO	NO	NO	NO	NO	NO	NO	NO	Yes:1	Yes:1
chr9	87944657	87944658	0.140115	0.618213	0.478097	0.00182736	0.177812	0.290368	0.873942	0.0288104	0.0843133	-0.0555029	-1.54917	0.797614	0.927651	intron.gene	NO	NO	NO	NO	NO	NO	NO	NO	NO	NO	Yes:3	Yes:3
chr7	63927114	63927115	0.020202	0.351669	0.331467	0.00185432	0.0670025	0.355419	0.876775	0.0111198	0.126323	-0.115203	-3.50592	0.130708	0.406266	intergenic	NO	NO	NO	NO	NO	NO	NO	NO	Yes:	NO	NO	NO
chr20	63005193	63005194	0.0388889	0.181818	0.142929	0.00185843	0.115324	0.280298	0.877615	0.0132997	0.0785669	-0.0652673	-2.56253	0.326928	0.635819	intergenic	NO	NO	NO	NO	NO	NO	NO	NO	Yes:	NO	NO	NO
chr7	63068522	63068523	0.119444	0.350606	0.231162	0.00186752	0.189175	0.282869	0.878415	0.035787	0.0762377	-0.0404507	-1.09107	0.00700817	0.0902733	intergenic	NO	NO	NO	NO	NO	NO	NO	NO	Yes:	NO	NO	NO
chr3	13895202	13895203	0.0498512	0.215801	0.16595	0.00186815	0.0838835	0.149672	0.878415	0.00703644	0.0224017	-0.0153652	-1.67069	0.0122976	0.119888	intron.gene	NO	NO	NO	NO	NO	NO	NO	NO	NO	NO	Yes:8	Yes:8
chr13	79813330	79813331	0.0289256	0.159388	0.130462	0.00187535	0.0820016	0.135261	0.879363	0.00615239	0.0182957	-0.0121433	-1.57228	0.66612	0.865819	intron.gene	NO	NO	NO	NO	NO	NO	NO	NO	NO	NO	Yes:6	Yes:6
chr9	132240852	132240853	0.0424603	0.196231	0.15377	0.00187851	0.066588	0.13158	0.879574	0.00443397	0.0173134	-0.0128794	-1.96522	0.0486821	0.238907	intron.gene	NO	NO	NO	NO	NO	NO	NO	NO	NO	NO	Yes:2	Yes:2
chr3	75667840	75667841	0.0152116	0.137995	0.122784	0.00189822	0.0365202	0.198498	0.88058	0.00133373	0.0394015	-0.0380677	-4.88471	0.0171599	0.134233	intergenic	NO	NO	NO	NO	NO	NO	NO	NO	Yes:	NO	NO	NO
chr2	218881130	218881131	0.187831	0.535606	0.347775	0.0019136	0.304033	0.391765	0.881018	0.0924361	0.139731	-0.0472947	-0.596122	0.593667	0.821473	intergenic	NO	NO	NO	NO	NO	NO	NO	NO	Yes:	NO	NO	NO
chr2	91748933	91748934	0.310351	0.0575758	-0.252775	0.00193491	0.224928	0.0910932	0.88236	0.0505928	0.00829798	0.0422948	2.6081	2.24306e-05	0.00344143	intergenic	NO	NO	NO	NO	NO	NO	NO	NO	Yes:	NO	NO	NO
chr3	48661268	48661269	0.0740028	0.26066	0.186657	0.00194407	0.0903367	0.0823266	0.882748	0.00816073	0.00677767	0.00138306	0.267909	0.000242225	0.0118605	intergenic	NO	NO	NO	NO	NO	NO	NO	NO	Yes:	NO	NO	NO
chr20	2749585	2749586	0.0361111	0.218032	0.181921	0.00196983	0.097916	0.393777	0.884213	0.00958754	0.15506	-0.145473	-4.01552	0.292237	0.601701	3UTR.exon.gene	NO	NO	NO	NO	Yes:ENSMMUG00000015942	NO	NO	NO	NO	Yes:	NO	Yes:2
chr9	133418639	133418640	0.0166667	0.140351	0.123684	0.00201349	0.057735	0.209464	0.886293	0.00333333	0.043875	-0.0405417	-3.71836	0.00270316	0.0472137	intergenic	NO	NO	NO	NO	NO	NO	NO	NO	Yes:	NO	NO	NO
chr13	26050992	26050993	0	0.119655	0.119655	0.00201929	0	0.17245	0.886293	0	0.029739	-0.029739	1	7.34369e-06	0.00183111	intergenic	NO	NO	NO	NO	NO	NO	NO	NO	Yes:	NO	NO	NO
chr20	3799537	3799538	0.111111	0.698052	0.586941	0.00212121	0.295875	0.337066	0.886293	0.0875421	0.113613	-0.0260711	-0.376081	0.833578	0.944567	intron.gene	NO	NO	NO	NO	NO	NO	NO	NO	NO	NO	Yes:7	Yes:7
chr2	113278328	113278329	0	0.13073	0.13073	0.00214737	0	0.190136	0.886293	0	0.0361518	-0.0361518	1	0.000208638	0.0107557	intron.gene	NO	NO	NO	NO	NO	NO	NO	NO	NO	NO	Yes:1	Yes:1
chr19	45940660	45940661	0.3	0.801071	0.501071	0.0021693	0.370367	0.307788	0.886293	0.137172	0.0911772	0.0459945	0.589238	0.433352	0.715668	intron.gene	NO	NO	NO	NO	NO	NO	NO	NO	NO	NO	Yes:1	Yes:1
chr17	28719314	28719315	0.0262564	0.134159	0.107903	0.00220362	0.0669161	0.1371	0.886293	0.00407127	0.0187965	-0.0147252	-2.20691	0.563225	0.801433	intergenic	NO	NO	NO	NO	NO	NO	NO	NO	Yes:	NO	NO	NO
chr2	202035919	202035920	0.0865741	0.337543	0.250969	0.0022209	0.144628	0.309738	0.886293	0.0209173	0.0899181	-0.0690008	-2.10392	0.0745981	0.312239	intergenic	NO	NO	NO	NO	NO	NO	NO	NO	Yes:	NO	NO	NO
chr9	121133286	121133287	0.0486111	0.280952	0.232341	0.00222185	0.144155	0.40945	0.886293	0.0207807	0.157623	-0.136842	-2.92316	0.0121947	0.11976	intergenic	NO	NO	NO	NO	NO	NO	NO	NO	Yes:	NO	NO	NO
chr1	11650929	11650930	0.0636364	0.318723	0.255087	0.00222349	0.15667	0.375419	0.886293	0.0230898	0.140939	-0.11785	-2.60975	0.163802	0.453169	intron.gene	NO	NO	NO	NO	NO	NO	NO	NO	NO	NO	Yes:1	Yes:1
chr20	3799533	3799534	0.111111	0.689394	0.578283	0.00223059	0.295875	0.34579	0.886293	0.0875421	0.119571	-0.0320286	-0.449815	0.817653	0.937191	intron.gene	NO	NO	NO	NO	NO	NO	NO	NO	NO	NO	Yes:7	Yes:7
chr9	137163371	137163372	0.177071	0.0287879	-0.148283	0.0022327	0.230943	0.0760449	0.886293	0.0533346	0.00578283	0.0475518	3.20522	0.470269	0.741909	intergenic	NO	NO	NO	NO	NO	NO	NO	NO	Yes:	NO	NO	NO
chr1	21814795	21814796	0.0289352	0.198459	0.169524	0.00223991	0.0706855	0.234987	0.886293	0.00499643	0.0523319	-0.0473355	-3.38872	0.263043	0.573853	intergenic	NO	NO	NO	NO	NO	NO	NO	NO	Yes:	NO	NO	NO
chr17	42039947	42039948	0	0.145732	0.145732	0.0022684	0	0.210209	0.887324	0	0.0441877	-0.0441877	1	0.00253548	0.0461001	intergenic	NO	NO	NO	NO	NO	NO	NO	NO	Yes:	NO	NO	NO
chr17	81165791	81165792	0.0304233	0.337466	0.307042	0.00230949	0.0730404	0.316724	0.887595	0.00533491	0.100314	-0.0949792	-4.23292	0.3226	0.632142	intergenic	NO	NO	NO	NO	NO	NO	NO	NO	Yes:	NO	NO	NO
chr5	140788348	140788349	0.107008	0.33261	0.225603	0.00232244	0.195415	0.213492	0.888228	0.0381869	0.0455788	-0.00739183	-0.255283	0.154388	0.437831	intergenic	NO	NO	NO	NO	NO	NO	NO	NO	Yes:	NO	NO	NO
chr5	168105491	168105492	0.187503	0.0227273	-0.164776	0.00233586	0.141247	0.0511917	0.888228	0.0199507	0.00262059	0.0173301	2.92848	0.542596	0.787497	intergenic	NO	NO	NO	NO	NO	NO	NO	NO	Yes:	NO	NO	NO
chr5	140871124	140871125	0.0799947	0.299404	0.21941	0.00236653	0.101333	0.130227	0.889333	0.0102684	0.0169592	-0.0066908	-0.723857	0.00166065	0.0397059	intergenic	NO	NO	NO	NO	NO	NO	NO	NO	Yes:	NO	NO	NO
chr12	52491417	52491418	0.310974	0.84027	0.529296	0.00239982	0.418757	0.240643	0.889854	0.175358	0.0579091	0.117449	1.59844	0.49932	0.763187	intron.gene	NO	NO	NO	NO	NO	NO	NO	NO	NO	NO	Yes:4	Yes:4
chr20	63641588	63641589	0.0204726	0.177886	0.157413	0.00241943	0.0372723	0.194886	0.889854	0.00138922	0.0379805	-0.0365913	-4.77291	0.0715118	0.304058	intergenic	NO	NO	NO	NO	NO	NO	NO	NO	Yes:	NO	NO	NO
chr7	11130116	11130117	0.756094	0.268197	-0.487897	0.00244991	0.266232	0.204635	0.889854	0.085083	0.0418755	0.0432075	1.02277	0.608831	0.831142	intergenic	NO	NO	NO	NO	NO	NO	NO	NO	Yes:	NO	NO	NO
chr6	88167497	88167498	0	0.124288	0.124288	0.00246369	0	0.196454	0.889854	0	0.0385942	-0.0385942	1	2.5467e-06	0.00113126	intron.gene	NO	NO	NO	NO	NO	NO	NO	NO	NO	NO	Yes:2	Yes:2
chr1	163203250	163203251	0.0538986	0.256967	0.203069	0.00246721	0.0873328	0.261811	0.889854	0.00762701	0.0633277	-0.0557007	-3.05365	0.0204447	0.150278	intron.gene	NO	NO	NO	NO	NO	NO	NO	NO	NO	NO	Yes:4	Yes:4
chr4	6658855	6658856	0	0.109848	0.109848	0.00247995	0	0.235903	0.889854	0	0.0556503	-0.0556503	1	0.00477746	0.0698221	intergenic	NO	NO	NO	NO	NO	NO	NO	NO	Yes:	NO	NO	NO
chr12	12070861	12070862	0.0804396	0.260466	0.180027	0.00248364	0.0968165	0.285844	0.889854	0.00937343	0.0761897	-0.0668162	-3.02295	0.245916	0.556233	intergenic	NO	NO	NO	NO	NO	NO	NO	NO	Yes:	NO	NO	NO
chr17	74569407	74569408	0.228901	0.0318182	-0.197083	0.00248782	0.148879	0.0671736	0.889854	0.022165	0.00453728	0.0176277	2.28838	0.00115934	0.0317994	intron.gene	NO	NO	NO	NO	NO	NO	NO	NO	NO	NO	Yes:1	Yes:1
chr21	43359202	43359203	0.34968	0.0403479	-0.309332	0.00249071	0.258462	0.114075	0.889854	0.0668027	0.0130131	0.0537896	2.35994	0.849173	0.951792	intergenic	NO	NO	NO	NO	NO	NO	NO	NO	Yes:	NO	NO	NO
chr20	44703194	44703195	0.0453653	0.213429	0.168064	0.00249797	0.0681329	0.137817	0.889854	0.00464209	0.0189934	-0.0143514	-2.03266	0.000753297	0.0240593	intron.gene	NO	NO	NO	NO	NO	NO	NO	NO	NO	NO	Yes:5	Yes:5
chr19	39307782	39307783	0.0939394	0.289483	0.195544	0.00252927	0.133806	0.406452	0.889854	0.0191567	0.165204	-0.146047	-3.10833	0.652823	0.858038	intron.gene	NO	NO	NO	NO	NO	NO	NO	NO	NO	NO	Yes:2	Yes:2
chr16	53384967	53384968	0.759596	0.262446	-0.49715	0.00254435	0.255484	0.332615	0.889898	0.086042	0.110632	-0.0245905	-0.362662	0.542104	0.787171	intron.gene	NO	NO	NO	NO	NO	NO	NO	NO	NO	NO	Yes:2	Yes:2
chr5	178994458	178994459	0.00925926	0.139569	0.13031	0.00255931	0.032075	0.306466	0.890748	0.00102881	0.0939213	-0.0928925	-6.51241	0.0379116	0.21012	intergenic	NO	NO	NO	NO	NO	NO	NO	NO	Yes:	NO	NO	NO
chr19	45472933	45472934	0.0452706	0.158844	0.113574	0.00257397	0.0673451	0.132396	0.890748	0.00453537	0.0175286	-0.0129933	-1.95042	0.00508738	0.072913	intron.gene	NO	NO	NO	NO	NO	NO	NO	NO	NO	NO	Yes:4	Yes:4
chr20	35602167	35602168	0.0166667	0.207576	0.190909	0.00258019	0.057735	0.240528	0.890748	0.00333333	0.0578535	-0.0545202	-4.11737	0.00982083	0.110935	intergenic	NO	NO	NO	NO	NO	NO	NO	NO	Yes:	NO	NO	NO
chr19	1524434	1524435	0	0.144431	0.144431	0.00261057	0	0.285706	0.890748	0	0.0816277	-0.0816277	1	5.73334e-05	0.00610413	cpgshlv.cpgsho.intergenic	NO	NO	NO	NO	NO	NO	Yes:ENSMMUG00000053016	Yes:ENSMMUG00000053016	Yes:	NO	NO	NO	(ENSMMUG00000053016:Metazoa_SRP:Metazoan signal recognition particle RNA [Source:RFAM;Acc:RF00017]),
chr11	279797	279798	0	0.169628	0.169628	0.00262531	0	0.241958	0.890748	0	0.0585434	-0.0585434	1	0.000463444	0.0174834	intron.gene	NO	NO	NO	NO	NO	NO	NO	NO	NO	NO	Yes:1	Yes:1
chr19	2251308	2251309	0	0.116964	0.116964	0.00264461	0	0.129116	0.890748	0	0.0166711	-0.0166711	1	0.000843255	0.025956	intron.gene	NO	NO	NO	NO	NO	NO	NO	NO	NO	NO	Yes:2	Yes:2
chr11	68684297	68684298	0.159116	0.0443951	-0.114721	0.00271688	0.163521	0.0923161	0.892325	0.0267392	0.00852226	0.018217	1.64965	0.145915	0.425006	intergenic	NO	NO	NO	NO	NO	NO	NO	NO	Yes:	NO	NO	NO
chr5	172669925	172669926	0.037037	0.440152	0.403114	0.00272302	0.098625	0.338846	0.892839	0.0097269	0.114817	-0.10509	-3.56121	0.657712	0.860894	intergenic	NO	NO	NO	NO	NO	NO	NO	NO	Yes:	NO	NO	NO
chr2	10091780	10091781	0.0305556	0.218182	0.187626	0.00272567	0.0576621	0.129482	0.893084	0.00332492	0.0167656	-0.0134407	-2.33412	0.98212	0.993093	intron.gene	NO	NO	NO	NO	NO	NO	NO	NO	NO	NO	Yes:5	Yes:5
chr10	80535902	80535903	0.0450175	0.157187	0.11217	0.00274565	0.085517	0.143038	0.893542	0.00731316	0.02046	-0.0131468	-1.48424	0.991392	0.996693	cpgshlv.cpgsho.intron.gene	NO	NO	NO	NO	NO	NO	Yes:ENSMMUG00000003404	Yes:ENSMMUG00000003404	NO	NO	Yes:1	Yes:1	(ENSMMUG00000003404:RBPJL:recombination signal binding protein for immunoglobulin kappa J region like [Source:VGNC Symbol;Acc:VGNC:84535]),
chr2	27307904	27307905	0.0555556	0.404729	0.349174	0.00275719	0.19245	0.428579	0.893542	0.037037	0.18368	-0.146643	-2.31016	0.580959	0.81321	intergenic	NO	NO	NO	NO	NO	NO	NO	NO	Yes:	NO	NO	NO
chr11	57324216	57324217	0.0138889	0.125	0.111111	0.00278018	0.0481125	0.155803	0.894796	0.00231481	0.0232677	-0.0209529	-3.32936	0.0690799	0.297499	prom5K.prom2K.prom1K.cpgisl.intron.gene	Yes:ENSMMUG00000023690	Yes:ENSMMUG00000023690	Yes:ENSMMUG00000023690	NO	NO	Yes:ENSMMUG00000023690	NO	NO	NO	NO	Yes:1	Yes:1	(ENSMMUG00000023690:AGAP2:ArfGAP with GTPase domain, ankyrin repeat and PH domain 2 [Source:VGNC Symbol;Acc:VGNC:69620]),
chr3	37860607	37860608	0.131448	0	-0.131448	0.00279312	0.181656	0	0.895286	0.0329987	1.24924e-05	0.0329862	11.3671	0.0786036	0.320752	cpgshlv.exon.gene	NO	NO	NO	NO	NO	NO	Yes:ENSMMUG00000011227	NO	NO	Yes:	NO	Yes:1	(ENSMMUG00000011227:FOXK1:forkhead box K1 [Source:VGNC Symbol;Acc:VGNC:72558]),
chr7	102321603	102321604	0.0277778	0.167881	0.140103	0.00281687	0.096225	0.154663	0.896258	0.00925926	0.0239206	-0.0146613	-1.36928	0.398469	0.688603	intergenic	NO	NO	NO	NO	NO	NO	NO	NO	Yes:	NO	NO	NO
chr2	237487376	237487377	0	0.133553	0.133553	0.00282909	0	0.219054	0.896688	2.31481e-05	0.0479844	-0.0479613	-11.0175	0.0223011	0.158634	intergenic	NO	NO	NO	NO	NO	NO	NO	NO	Yes:	NO	NO	NO
chr20	30913118	30913119	0.0477273	0.258219	0.210492	0.00297183	0.111618	0.214973	0.903312	0.0124587	0.0455382	-0.0330795	-1.86993	0.891622	0.970106	intergenic	NO	NO	NO	NO	NO	NO	NO	NO	Yes:	NO	NO	NO
chr12	123268504	123268505	0.121537	0.00982801	-0.111709	0.00300227	0.0977057	0.0218659	0.903312	0.0095464	0.000478119	0.00906828	4.31951	0.120217	0.390293	intron.gene	NO	NO	NO	NO	NO	NO	NO	NO	NO	NO	Yes:7	Yes:7
chr3	9769723	9769724	0.140657	0.0214646	-0.119192	0.00302216	0.180244	0.0478567	0.904788	0.0298614	0.00229026	0.0275711	3.7047	0.103825	0.356993	intron.gene	NO	NO	NO	NO	NO	NO	NO	NO	NO	NO	Yes:4	Yes:4
chr2	231601865	231601866	0.0542172	0.19475	0.140533	0.0030395	0.102275	0.135413	0.906131	0.0104601	0.0183366	-0.0078765	-0.80983	0.000307009	0.0136256	intergenic	NO	NO	NO	NO	NO	NO	NO	NO	Yes:	NO	NO	NO
chr6	292080	292081	0.0353535	0.168475	0.133121	0.00304023	0.0974106	0.220962	0.906131	0.00948883	0.0488242	-0.0393354	-2.3633	0.19767	0.503002	intergenic	NO	NO	NO	NO	NO	NO	NO	NO	Yes:	NO	NO	NO
chr4	52862756	52862757	0.109626	0	-0.109626	0.00304794	0.152271	0	0.906365	0.0231863	0	0.0231863	1	0.00225876	0.0448048	intergenic	NO	NO	NO	NO	NO	NO	NO	NO	Yes:	NO	NO	NO
chr20	46029239	46029240	0.0307619	0.161358	0.130596	0.00305032	0.0459282	0.171661	0.906473	0.0021094	0.0294675	-0.0273581	-3.80422	0.00583748	0.0798776	intergenic	NO	NO	NO	NO	NO	NO	NO	NO	Yes:	NO	NO	NO
chr19	45323974	45323975	0.0272575	0.204217	0.176959	0.00306114	0.0447172	0.159364	0.906609	0.00199963	0.025397	-0.0233974	-3.66685	2.73961e-05	0.00387444	cpgshlv.cpgsho.intron.gene	NO	NO	NO	NO	NO	NO	Yes:ENSMMUG00000018672	Yes:ENSMMUG00000018672	NO	NO	Yes:5	Yes:5	(ENSMMUG00000018672:MARK4:microtubule affinity regulating kinase 4 [Source:VGNC Symbol;Acc:VGNC:74508]),
chr3	48662083	48662084	0.035778	0.227024	0.191246	0.00309298	0.0618251	0.29284	0.90771	0.00382235	0.080978	-0.0771557	-4.405	0.242217	0.552696	intergenic	NO	NO	NO	NO	NO	NO	NO	NO	Yes:	NO	NO	NO
chr4	121070490	121070491	0.046131	0.231039	0.184908	0.00310865	0.100122	0.224681	0.907886	0.0100245	0.0504814	-0.0404569	-2.33222	0.157949	0.443707	intergenic	NO	NO	NO	NO	NO	NO	NO	NO	Yes:	NO	NO	NO
chr3	50276696	50276697	0.0823413	0.300278	0.217936	0.00311148	0.174629	0.295389	0.908045	0.0304952	0.0872545	-0.0567592	-1.51665	0.391192	0.683864	intron.gene	NO	NO	NO	NO	NO	NO	NO	NO	NO	NO	Yes:1	Yes:1
chr16	30948503	30948504	0.0532635	0.168725	0.115461	0.00312229	0.085109	0.170086	0.90841	0.00724355	0.0289291	-0.0216856	-1.99776	0.0378694	0.210023	intergenic	NO	NO	NO	NO	NO	NO	NO	NO	Yes:	NO	NO	NO
chr1	228805128	228805129	0.0521113	0.190081	0.13797	0.0031281	0.0793867	0.200701	0.90841	0.00630224	0.0402809	-0.0339787	-2.67616	0.0296853	0.180529	intergenic	NO	NO	NO	NO	NO	NO	NO	NO	Yes:	NO	NO	NO
chr20	50478545	50478546	0.00925926	0.145455	0.136195	0.00315609	0.032075	0.216165	0.909136	0.00102881	0.0467273	-0.0456985	-5.50522	0.000285954	0.0130913	intron.gene	NO	NO	NO	NO	NO	NO	NO	NO	NO	NO	Yes:1	Yes:1
chr1	47711024	47711025	0.0444444	0.168038	0.123593	0.00317406	0.107622	0.163627	0.909136	0.0115825	0.0267738	-0.0151913	-1.20887	0.845822	0.950315	intron.gene	NO	NO	NO	NO	NO	NO	NO	NO	NO	NO	Yes:3	Yes:3
chr7	64100291	64100292	0.0290404	0.145284	0.116243	0.00318613	0.0679007	0.157592	0.909456	0.0046105	0.0248351	-0.0202246	-2.42939	0.912998	0.97072	intergenic	NO	NO	NO	NO	NO	NO	NO	NO	Yes:	NO	NO	NO
chr6	32214236	32214237	0.071832	0.222853	0.151021	0.00318927	0.0930843	0.173337	0.909456	0.00792427	0.0300458	-0.0221215	-1.92281	4.71602e-05	0.00544661	intron.gene	NO	NO	NO	NO	NO	NO	NO	NO	NO	NO	Yes:5	Yes:5
chr16	5490676	5490677	0	0.126866	0.126866	0.00322721	0	0.161349	0.912126	0	0.0260335	-0.0260335	1	0.000264153	0.0125126	intron.gene	NO	NO	NO	NO	NO	NO	NO	NO	NO	NO	Yes:1	Yes:1
chr1	16701538	16701539	0.123318	0.345792	0.222475	0.00327645	0.151685	0.317869	0.916058	0.0221609	0.101041	-0.0788798	-2.18885	1.45462e-05	0.00267133	intergenic	NO	NO	NO	NO	NO	NO	NO	NO	Yes:	NO	NO	NO
chr4	53702925	53702926	0.170887	0	-0.170887	0.00327747	0.227498	0	0.916129	0.0479556	0	0.0479556	1	0.0193875	0.145232	intergenic	NO	NO	NO	NO	NO	NO	NO	NO	Yes:	NO	NO	NO
chr4	189848189	189848190	0.150079	0.48303	0.33295	0.00328917	0.273086	0.325709	0.916892	0.074576	0.106086	-0.0315103	-0.508456	0.0288793	0.177326	intergenic	NO	NO	NO	NO	NO	NO	NO	NO	Yes:	NO	NO	NO
chr19	58350610	58350611	0	0.121212	0.121212	0.00328983	0	0.301302	0.916892	0	0.0907828	-0.0907828	1	4.58395e-05	0.00535171	intergenic	NO	NO	NO	NO	NO	NO	NO	NO	Yes:	NO	NO	NO
chr3	87323989	87323990	0.0326797	0.160216	0.127536	0.00331131	0.0961796	0.287782	0.918303	0.00925052	0.0828186	-0.0735681	-3.16235	0.0384373	0.211525	intron.gene	NO	NO	NO	NO	NO	NO	NO	NO	NO	NO	Yes:5	Yes:5
chr15	66655230	66655231	0.0515152	0.184416	0.1329	0.00332648	0.150084	0.278611	0.918397	0.0204969	0.077624	-0.0571271	-1.9211	0.545501	0.789513	intergenic	NO	NO	NO	NO	NO	NO	NO	NO	Yes:	NO	NO	NO
chr17	753102	753103	0.241468	0.0573593	-0.184109	0.00344885	0.295045	0.100003	0.920021	0.0870516	0.0100005	0.0770511	3.1218	0.0440483	0.22427	intron.gene	NO	NO	NO	NO	NO	NO	NO	NO	NO	NO	Yes:1	Yes:1
chr19	13017155	13017156	0.0145202	0.245899	0.231379	0.00345642	0.0339503	0.338369	0.920021	0.00115262	0.114494	-0.113341	-6.6342	4.34532e-06	0.00142937	intron.gene	NO	NO	NO	NO	NO	NO	NO	NO	NO	NO	Yes:4	Yes:4
chr7	6589745	6589746	0.0443122	0.199908	0.155596	0.00348102	0.0820232	0.147071	0.920623	0.0067278	0.0216299	-0.0149021	-1.68482	0.201644	0.505744	intron.gene	NO	NO	NO	NO	NO	NO	NO	NO	NO	NO	Yes:3	Yes:3
chr10	22345911	22345912	0.0138889	0.12187	0.107981	0.00350854	0.0481125	0.158162	0.921609	0.00231481	0.0250154	-0.0227006	-3.43385	0.00311895	0.051554	cpgshlv.cpgsho.intergenic	NO	NO	NO	NO	NO	NO	Yes:ENSMMUG00000021372	Yes:ENSMMUG00000021372	Yes:	NO	NO	NO	(ENSMMUG00000021372:EMID1:EMI domain containing 1 [Source:VGNC Symbol;Acc:VGNC:72063]),
chr12	6829708	6829709	0.0448608	0.18862	0.14376	0.00355874	0.0854369	0.181044	0.923063	0.00729946	0.032777	-0.0254776	-2.16682	0.488609	0.755308	intron.gene	NO	NO	NO	NO	NO	NO	NO	NO	NO	NO	Yes:1	Yes:1
chr9	136985087	136985088	0.037037	0.144692	0.107655	0.00358346	0.098625	0.202372	0.923772	0.0097269	0.0409546	-0.0312277	-2.07397	0.0549484	0.257758	intergenic	NO	NO	NO	NO	NO	NO	NO	NO	Yes:	NO	NO	NO
chr21	45973546	45973547	0.0383772	0.205243	0.166866	0.0035984	0.090024	0.214393	0.924534	0.00810433	0.0459644	-0.0378601	-2.50375	0.671901	0.869176	intergenic	NO	NO	NO	NO	NO	NO	NO	NO	Yes:	NO	NO	NO
chr1	152108967	152108968	0.0472583	0.16918	0.121922	0.00360866	0.101347	0.164392	0.925055	0.0102712	0.0270247	-0.0167535	-1.39567	0.279993	0.588403	intergenic	NO	NO	NO	NO	NO	NO	NO	NO	Yes:	NO	NO	NO
chr8	54022243	54022244	0.246596	0.0214646	-0.225131	0.00362006	0.318122	0.0478567	0.925406	0.0940019	0.00229026	0.0917116	5.3591	0.700145	0.88506	intergenic	NO	NO	NO	NO	NO	NO	NO	NO	Yes:	NO	NO	NO
chr8	142020794	142020795	0.166667	0.465368	0.298701	0.00363439	0.302441	0.400165	0.926	0.0914703	0.160132	-0.0686617	-0.807886	0.321213	0.631031	intergenic	NO	NO	NO	NO	NO	NO	NO	NO	Yes:	NO	NO	NO
chr8	54022269	54022270	0.152763	0	-0.152763	0.00364092	0.218492	0	0.926584	0.0477389	0	0.0477389	1	0.00014668	0.00870599	intergenic	NO	NO	NO	NO	NO	NO	NO	NO	Yes:	NO	NO	NO
chr11	64153081	64153082	0.056713	0.310758	0.254045	0.00364728	0.0863223	0.277568	0.926786	0.00745154	0.0770441	-0.0695926	-3.37007	0.0195133	0.145828	intron.gene	NO	NO	NO	NO	NO	NO	NO	NO	NO	NO	Yes:1	Yes:1
chr22	20158671	20158672	0.0694444	0.229852	0.160408	0.00367892	0.127294	0.208582	0.928596	0.0162037	0.0435063	-0.0273026	-1.4249	0.603846	0.828034	intergenic	NO	NO	NO	NO	NO	NO	NO	NO	Yes:	NO	NO	NO
chr4	186669319	186669320	0.0415332	0.157597	0.116064	0.00369752	0.0760281	0.1572	0.9297	0.00578028	0.024712	-0.0189317	-2.096	0.977366	0.991226	intergenic	NO	NO	NO	NO	NO	NO	NO	NO	Yes:	NO	NO	NO
chr2	231000466	231000467	0.182808	0.0628143	-0.119993	0.00369995	0.114277	0.162698	0.9297	0.0119095	0.0264708	-0.0145613	-1.15229	0.0344566	0.198519	intergenic	NO	NO	NO	NO	NO	NO	NO	NO	Yes:	NO	NO	NO
chr10	3803699	3803700	0.0152116	0.188258	0.173046	0.00371006	0.0365202	0.248536	0.9297	0.00133373	0.0617702	-0.0604365	-5.53338	0.604736	0.828609	intergenic	NO	NO	NO	NO	NO	NO	NO	NO	Yes:	NO	NO	NO
chr18	80160082	80160083	0.030303	0.275469	0.245166	0.00375578	0.100504	0.205331	0.93153	0.010862	0.0421609	-0.031299	-1.95662	0.295177	0.604784	intergenic	NO	NO	NO	NO	NO	NO	NO	NO	Yes:	NO	NO	NO
chr7	57869413	57869414	0.181236	0.642857	0.461621	0.00375985	0.308046	0.321032	0.93153	0.0948923	0.103061	-0.00816889	-0.119138	0.528436	0.777841	intron.gene	NO	NO	NO	NO	NO	NO	NO	NO	NO	NO	Yes:4	Yes:4
chr20	3580261	3580262	0.205256	0.0441558	-0.1611	0.0037624	0.269562	0.146448	0.93153	0.0726638	0.0214471	0.0512167	1.76045	0.0240253	0.166141	3UTR.exon.gene	NO	NO	NO	NO	Yes:ENSMMUG00000007571	NO	NO	NO	NO	Yes:	NO	Yes:8
chr17	4987033	4987034	0.154578	0.00757576	-0.147002	0.00376257	0.119533	0.0251259	0.93153	0.0135549	0.000631313	0.0129236	4.42431	0.330412	0.638263	intron.gene	NO	NO	NO	NO	NO	NO	NO	NO	NO	NO	Yes:3	Yes:3
chr6	168101276	168101277	0.0722222	0.221176	0.148954	0.00379819	0.108789	0.205878	0.933453	0.011835	0.0423858	-0.0305508	-1.84052	0.181011	0.480358	intron.gene	NO	NO	NO	NO	NO	NO	NO	NO	NO	NO	Yes:1	Yes:1
chr12	122647269	122647270	0.0674992	0.259486	0.191987	0.00380104	0.145996	0.291613	0.933827	0.0213149	0.0850383	-0.0637234	-1.99625	0.104726	0.358899	intergenic	NO	NO	NO	NO	NO	NO	NO	NO	Yes:	NO	NO	NO
chr14	102507833	102507834	0.0694444	0.23311	0.163666	0.00383304	0.166034	0.202132	0.936047	0.0275673	0.0408572	-0.0132898	-0.56763	0.198949	0.503939	intergenic	NO	NO	NO	NO	NO	NO	NO	NO	Yes:	NO	NO	NO
chr17	74972026	74972027	0.00826446	0.19697	0.188705	0.00384757	0.0274101	0.26801	0.936809	0.000709924	0.0718294	-0.0711195	-6.66077	0.0116517	0.11902	intergenic	NO	NO	NO	NO	NO	NO	NO	NO	Yes:	NO	NO	NO
chr8	144524986	144524987	0.0614989	0.187365	0.125866	0.00384854	0.0939033	0.125648	0.936809	0.00881784	0.0157875	-0.00696968	-0.840287	0.00163758	0.0393521	cpgisl.cpgshlv.cpgsho.exon.gene	NO	NO	NO	NO	NO	Yes:ENSMMUG00000014716	Yes:ENSMMUG00000014716	Yes:ENSMMUG00000014716	NO	Yes:	NO	Yes:3	(ENSMMUG00000014716:MROH1:maestro heat like repeat family member 1 [Source:VGNC Symbol;Acc:VGNC:74839]),
chr22	25070055	25070056	0.0232372	0.137172	0.113935	0.00385095	0.0546177	0.121778	0.936827	0.00298309	0.0148299	-0.0118468	-2.31363	0.0268726	0.172539	intergenic	NO	NO	NO	NO	NO	NO	NO	NO	Yes:	NO	NO	NO
chr2	219492841	219492842	0.09375	0.275	0.18125	0.00387236	0.14878	0.335755	0.938429	0.0221354	0.103709	-0.0815736	-2.22811	0.969116	0.987999	intergenic	NO	NO	NO	NO	NO	NO	NO	NO	Yes:	NO	NO	NO
chr14	105463106	105463107	0.025974	0.168182	0.142208	0.00387925	0.0861461	0.318019	0.938611	0.00735699	0.101136	-0.0937794	-3.78104	0.003054	0.05077	intron.gene	NO	NO	NO	NO	NO	NO	NO	NO	NO	NO	Yes:1	Yes:1
chr8	29127054	29127055	0.255872	0.0847606	-0.171111	0.00388105	0.242847	0.172665	0.938611	0.0589747	0.0298131	0.0291617	0.984152	0.12369	0.396477	intron.gene	NO	NO	NO	NO	NO	NO	NO	NO	NO	NO	Yes:5	Yes:5
chr10	79399229	79399230	0.0147059	0.132408	0.117702	0.00389638	0.0509427	0.169281	0.938873	0.00259516	0.0286562	-0.0260611	-3.46495	0.00271048	0.0472519	intron.gene	NO	NO	NO	NO	NO	NO	NO	NO	NO	NO	Yes:1	Yes:1
chr17	61401592	61401593	0.131383	0.43345	0.302067	0.00393989	0.21419	0.333401	0.939402	0.0458776	0.109273	-0.0633953	-1.25207	0.962191	0.985215	intron.gene	NO	NO	NO	NO	NO	NO	NO	NO	NO	NO	Yes:2	Yes:2
chr16	29261698	29261699	0.597222	0.146429	-0.450794	0.00394947	0.423181	0.315173	0.940051	0.179082	0.0912545	0.087828	0.972656	0.23446	0.545746	intron.gene	NO	NO	NO	NO	NO	NO	NO	NO	NO	NO	Yes:2	Yes:2
chr10	42897875	42897876	0.109852	0	-0.109852	0.00395777	0.162172	0	0.940426	0.0262997	0	0.0262997	1	0.000367333	0.0150889	intergenic	NO	NO	NO	NO	NO	NO	NO	NO	Yes:	NO	NO	NO
chr2	217810475	217810476	0.569615	0.160787	-0.408828	0.00395834	0.378454	0.231074	0.940426	0.143228	0.0533951	0.0898326	1.42353	0.0693132	0.298142	intergenic	NO	NO	NO	NO	NO	NO	NO	NO	Yes:	NO	NO	NO
chr14	103148630	103148631	0	0.166667	0.166667	0.00398344	0	0.307318	0.941025	0	0.0944444	-0.0944444	1	0.0105013	0.114995	intergenic	NO	NO	NO	NO	NO	NO	NO	NO	Yes:	NO	NO	NO
chr9	132184338	132184339	0.152755	0.534288	0.381533	0.00398523	0.178963	0.308286	0.941025	0.0294371	0.09504	-0.0656028	-1.6909	0.815869	0.936341	intergenic	NO	NO	NO	NO	NO	NO	NO	NO	Yes:	NO	NO	NO
chr17	79792737	79792738	0.0661013	0.207827	0.141726	0.00403646	0.0957035	0.169175	0.941125	0.00915916	0.0286203	-0.0194612	-1.64375	1.69622e-05	0.00291555	intergenic	NO	NO	NO	NO	NO	NO	NO	NO	Yes:	NO	NO	NO
chr8	8703073	8703074	0.270326	0.0501528	-0.220173	0.00404144	0.176698	0.0828855	0.941125	0.0312221	0.00687	0.0243521	2.18418	0.0351984	0.201227	intergenic	NO	NO	NO	NO	NO	NO	NO	NO	Yes:	NO	NO	NO
chr20	63941543	63941544	0	0.22112	0.22112	0.00404302	0	0.237152	0.941125	0.000258073	0.0562413	-0.0559832	-7.76771	0.0469049	0.233339	intergenic	NO	NO	NO	NO	NO	NO	NO	NO	Yes:	NO	NO	NO
chr3	126288357	126288358	0	0.120443	0.120443	0.00404937	0	0.135183	0.941125	7.93832e-05	0.0182743	-0.0181949	-7.84677	0.00690283	0.0893732	intergenic	NO	NO	NO	NO	NO	NO	NO	NO	Yes:	NO	NO	NO
chr10	123995820	123995821	0.0267857	0.189441	0.162655	0.00405962	0.0732321	0.138805	0.941125	0.00536294	0.0192667	-0.0139038	-1.84501	0.857828	0.955572	intergenic	NO	NO	NO	NO	NO	NO	NO	NO	Yes:	NO	NO	NO
chr19	13010757	13010758	0.0255682	0.155413	0.129844	0.00410241	0.0609307	0.2681	0.941125	0.00371255	0.0718777	-0.0681652	-4.27506	0.022213	0.158241	intron.gene	NO	NO	NO	NO	NO	NO	NO	NO	NO	NO	Yes:4	Yes:4
chr4	7461411	7461412	0.0247863	0.180165	0.155379	0.00411648	0.0676398	0.168293	0.941125	0.00457514	0.0283225	-0.0237474	-2.63006	0.306671	0.616815	intron.gene	NO	NO	NO	NO	NO	NO	NO	NO	NO	NO	Yes:2	Yes:2
chr12	67595581	67595582	0.0378788	0.444142	0.406263	0.0041188	0.131216	0.3534	0.941125	0.0172176	0.124891	-0.107674	-2.85871	0.0800521	0.322391	intergenic	NO	NO	NO	NO	NO	NO	NO	NO	Yes:	NO	NO	NO
chr7	156640147	156640148	0.154403	0.0346323	-0.119771	0.0041424	0.0932723	0.0580987	0.941125	0.00869972	0.00337546	0.00532425	1.36588	0.0175662	0.136259	intron.gene	NO	NO	NO	NO	NO	NO	NO	NO	NO	NO	Yes:1	Yes:1
chr8	22551856	22551857	0.134722	0	-0.134722	0.00414527	0.180132	0	0.941125	0.0324474	0	0.0324474	1	0.00145795	0.0365884	intron.gene	NO	NO	NO	NO	NO	NO	NO	NO	NO	NO	Yes:2	Yes:2
chr2	217810420	217810421	0.616991	0.160468	-0.456524	0.00414641	0.402656	0.224317	0.941125	0.162132	0.0503181	0.111813	1.68801	0.580207	0.812706	intergenic	NO	NO	NO	NO	NO	NO	NO	NO	Yes:	NO	NO	NO
chr1	118983814	118983815	0.0208333	0.138961	0.118128	0.00416488	0.0721688	0.176111	0.941125	0.00520833	0.031015	-0.0258067	-2.57407	0.0634372	0.281955	intergenic	NO	NO	NO	NO	NO	NO	NO	NO	Yes:	NO	NO	NO
chr5	7396796	7396797	0.0208333	0.197319	0.176486	0.004168	0.058225	0.312534	0.941125	0.00339015	0.0976773	-0.0942872	-4.8486	0.135762	0.414193	cpgshlv.cpgsho.intron.gene	NO	NO	NO	NO	NO	NO	Yes:ENSMMUG00000020860	Yes:ENSMMUG00000020860	NO	NO	Yes:1	Yes:1	(ENSMMUG00000020860:EVC2:EvC ciliary complex subunit 2 [Source:VGNC Symbol;Acc:VGNC:72301]),
chr2	42968236	42968237	0.19997	0.0503903	-0.149579	0.00416814	0.123102	0.084928	0.941125	0.0151541	0.00721276	0.00794138	1.07109	0.478124	0.747578	intergenic	NO	NO	NO	NO	NO	NO	NO	NO	Yes:	NO	NO	NO
chr2	113276865	113276866	0.0227273	0.178356	0.155629	0.00418835	0.0753778	0.225732	0.941125	0.00525567	0.0509548	-0.0456992	-3.27727	0.20376	0.507408	intron.gene	NO	NO	NO	NO	NO	NO	NO	NO	NO	NO	Yes:1	Yes:1
chr2	1745184	1745185	0.0393787	0.163935	0.124556	0.00421414	0.0674871	0.155843	0.941125	0.0045545	0.0220653	-0.0175108	-2.27642	0.01675	0.132166	intron.gene	NO	NO	NO	NO	NO	NO	NO	NO	NO	NO	Yes:1	Yes:1
chr5	131758755	131758756	0.0425725	0.185124	0.142552	0.00422557	0.0994549	0.126669	0.941125	0.00989127	0.0160452	-0.00615388	-0.69791	0.298391	0.608219	intergenic	NO	NO	NO	NO	NO	NO	NO	NO	Yes:	NO	NO	NO
chr12	130161220	130161221	0	0.155682	0.155682	0.0042465	0	0.310701	0.941125	0	0.0878968	-0.0878968	1	0.0254403	0.170466	intergenic	NO	NO	NO	NO	NO	NO	NO	NO	Yes:	NO	NO	NO
chr10	119291264	119291265	0.253314	0.0519481	-0.201366	0.00426042	0.265211	0.172292	0.941125	0.0703367	0.0296846	0.040652	1.24456	0.390149	0.683213	intergenic	NO	NO	NO	NO	NO	NO	NO	NO	Yes:	NO	NO	NO
chr2	90360284	90360285	0.202709	0.0458153	-0.156894	0.00426392	0.293699	0.0849496	0.941125	0.0788432	0.00721644	0.0716267	3.44963	0.264164	0.574503	intron.gene	NO	NO	NO	NO	NO	NO	NO	NO	NO	NO	Yes:6	Yes:6
chr20	63641429	63641430	0.0435185	0.193182	0.149663	0.00430248	0.0834791	0.195711	0.941125	0.00696876	0.0371652	-0.0301964	-2.41498	0.221214	0.529965	intergenic	NO	NO	NO	NO	NO	NO	NO	NO	Yes:	NO	NO	NO
chr1	9010199	9010200	0.111243	0.300092	0.188848	0.00431809	0.155761	0.256208	0.941125	0.0242614	0.0656427	-0.0413813	-1.43597	0.000288152	0.0131453	intergenic	NO	NO	NO	NO	NO	NO	NO	NO	Yes:	NO	NO	NO
chr16	49800920	49800921	0.0435924	0.174338	0.130746	0.00431971	0.0665151	0.200271	0.941125	0.00442425	0.0401084	-0.0356841	-3.1804	0.411222	0.698279	intron.gene	NO	NO	NO	NO	NO	NO	NO	NO	NO	NO	Yes:1	Yes:1
chr15	78541488	78541489	0.193139	0.0418875	-0.151252	0.00433223	0.135858	0.0945422	0.941125	0.0184575	0.00893822	0.00951929	1.04615	0.550687	0.793009	intergenic	NO	NO	NO	NO	NO	NO	NO	NO	Yes:	NO	NO	NO
chr12	106247151	106247152	0.00757576	0.168162	0.160587	0.0043459	0.0262432	0.306142	0.941125	0.000688705	0.0869214	-0.0862327	-6.97968	0.00724776	0.0922829	intron.gene	NO	NO	NO	NO	NO	NO	NO	NO	NO	NO	Yes:4	Yes:4
chr9	113061800	113061801	0.0242154	0.149288	0.125073	0.00437187	0.0485212	0.204093	0.941125	0.00235431	0.0416538	-0.0392995	-4.14507	0.548023	0.791216	intron.gene	NO	NO	NO	NO	NO	NO	NO	NO	NO	NO	Yes:2	Yes:2
chr20	3749787	3749788	0.0541667	0.246212	0.192045	0.00438166	0.0987613	0.346758	0.941125	0.00975379	0.120241	-0.110487	-3.62382	0.132134	0.408325	intron.gene	NO	NO	NO	NO	NO	NO	NO	NO	NO	NO	Yes:2	Yes:2
chr4	54063070	54063071	0.0328143	0.142056	0.109242	0.00438177	0.0586611	0.19978	0.941125	0.00344113	0.0399122	-0.036471	-3.53588	0.874822	0.963026	intergenic	NO	NO	NO	NO	NO	NO	NO	NO	Yes:	NO	NO	NO
chr19	2250576	2250577	0	0.119154	0.119154	0.00439703	0	0.296381	0.941125	2.31481e-05	0.0878416	-0.0878185	-11.8898	0.449709	0.727394	intron.gene	NO	NO	NO	NO	NO	NO	NO	NO	NO	NO	Yes:2	Yes:2
chr19	1287814	1287815	0.0387446	0.225505	0.18676	0.00442532	0.0713022	0.241845	0.941125	0.00464634	0.0584889	-0.0538426	-3.654	0.832725	0.944159	cpgshlv.cpgsho.intron.gene	NO	NO	NO	NO	NO	NO	Yes:ENSMMUG00000003060	Yes:ENSMMUG00000003060	NO	NO	Yes:2	Yes:2	(ENSMMUG00000003060:REEP6:receptor accessory protein 6 [Source:NCBI gene (formerly Entrezgene);Acc:707662]),
chr8	142464852	142464853	0.0439394	0.152706	0.108766	0.0044392	0.0857233	0.204758	0.941125	0.00678961	0.0419258	-0.0351361	-2.62644	0.962763	0.985459	intergenic	NO	NO	NO	NO	NO	NO	NO	NO	Yes:	NO	NO	NO
chr14	66232333	66232334	0.0366162	0.161391	0.124775	0.00445904	0.0694204	0.139975	0.941125	0.0048192	0.0195931	-0.0147739	-2.02348	0.419521	0.705075	intergenic	NO	NO	NO	NO	NO	NO	NO	NO	Yes:	NO	NO	NO
chr12	128782149	128782150	0.121528	0.371645	0.250117	0.004477	0.225755	0.321852	0.941125	0.0509654	0.103589	-0.0526236	-1.02328	0.227145	0.537488	3UTR.cpgshlv.cpgsho.exon.gene	NO	NO	NO	NO	Yes:ENSMMUG00000004736	NO	Yes:ENSMMUG00000004736	Yes:ENSMMUG00000004736	NO	Yes:	NO	Yes:1	(ENSMMUG00000004736:SEPTIN2:septin 2 [Source:VGNC Symbol;Acc:VGNC:77359]),
chr20	45373119	45373120	0.0604527	0.285082	0.22463	0.0044847	0.0899769	0.301307	0.941125	0.00809585	0.0907859	-0.08269	-3.48721	0.151065	0.432225	cpgshlv.intron.gene	NO	NO	NO	NO	NO	NO	Yes:ENSMMUG00000022669:ENSMMUG00000015891	NO	NO	NO	Yes:3	Yes:3	(ENSMMUG00000022669:USB1:U6 snRNA biosis phosphodiesterase 1 [Source:VGNC Symbol;Acc:VGNC:79543]), (ENSMMUG00000015891:CFAP20:cilia and flagella associated protein 20 [Source:VGNC Symbol;Acc:VGNC:71138]),
chr6	33533686	33533687	0.0818182	0.27803	0.196212	0.00452627	0.183402	0.383918	0.941125	0.0308404	0.147393	-0.116552	-2.25677	0.338113	0.642852	intergenic	NO	NO	NO	NO	NO	NO	NO	NO	Yes:	NO	NO	NO
chr4	39717888	39717889	0.0428241	0.166015	0.123191	0.00453054	0.0802149	0.22422	0.941125	0.00643443	0.0502747	-0.0438403	-2.96595	0.53407	0.781711	intron.gene	NO	NO	NO	NO	NO	NO	NO	NO	NO	NO	Yes:2	Yes:2
chr10	101829448	101829449	0.05	0.275	0.225	0.00455382	0.124316	0.387298	0.941125	0.0154545	0.15	-0.134545	-3.27886	0.0298877	0.181317	intergenic	NO	NO	NO	NO	NO	NO	NO	NO	Yes:	NO	NO	NO
chr5	115634655	115634656	0.0348118	0.189673	0.154862	0.00457863	0.0589813	0.175953	0.941125	0.00347879	0.0309594	-0.0274806	-3.15372	0.660169	0.862344	intergenic	NO	NO	NO	NO	NO	NO	NO	NO	Yes:	NO	NO	NO
chr16	54281639	54281640	0.456481	0.1575	-0.298981	0.00459408	0.32821	0.206546	0.941125	0.107722	0.040629	0.0670931	1.40673	0.457635	0.733123	intron.gene	NO	NO	NO	NO	NO	NO	NO	NO	NO	NO	Yes:2	Yes:2
chr1	16873499	16873500	0.0286556	0.154529	0.125874	0.00460829	0.0483425	0.0636339	0.941125	0.002337	0.00404927	-0.00171227	-0.793005	2.9475e-05	0.00405953	intergenic	NO	NO	NO	NO	NO	NO	NO	NO	Yes:	NO	NO	NO
chr8	8703086	8703087	0.305531	0.0656313	-0.2399	0.00462775	0.162978	0.110321	0.941125	0.0265617	0.0121707	0.0143911	1.12594	0.270728	0.578872	intergenic	NO	NO	NO	NO	NO	NO	NO	NO	Yes:	NO	NO	NO
chr3	112407124	112407125	0.0792023	0.229042	0.149839	0.00464923	0.153675	0.379101	0.941125	0.023616	0.143718	-0.120102	-2.6054	0.054067	0.255177	intergenic	NO	NO	NO	NO	NO	NO	NO	NO	Yes:	NO	NO	NO
chr5	141362021	141362022	0.018315	0.169276	0.150961	0.00465247	0.0450253	0.139545	0.941125	0.00202728	0.018187	-0.0161597	-3.16529	0.152436	0.434558	cpgshlv.cpgsho.intron.gene	NO	NO	NO	NO	NO	NO	Yes:ENSMMUG00000000829	Yes:ENSMMUG00000000829	NO	NO	Yes:2	Yes:2	(ENSMMUG00000000829:SMARCA5:SWI/SNF related, matrix associated, actin dependent regulator of chromatin, subfamily a, member 5 [Source:VGNC Symbol;Acc:VGNC:77649]),
chr17	76462792	76462793	0.12381	0.43375	0.30994	0.00467262	0.179201	0.302755	0.941125	0.032113	0.0891424	-0.0570294	-1.47296	0.759495	0.908543	intergenic	NO	NO	NO	NO	NO	NO	NO	NO	Yes:	NO	NO	NO
chr10	100115302	100115303	0	0.109091	0.109091	0.00469995	0	0.301511	0.941125	0	0.0909091	-0.0909091	1	0.000200936	0.010495	intergenic	NO	NO	NO	NO	NO	NO	NO	NO	Yes:	NO	NO	NO
chr16	33770953	33770954	0.0166667	0.274444	0.257778	0.00472024	0.057735	0.365863	0.941125	0.00333333	0.126254	-0.12292	-5.24322	0.113716	0.377432	intergenic	NO	NO	NO	NO	NO	NO	NO	NO	Yes:	NO	NO	NO
chr17	81961904	81961905	0.0911765	0.276915	0.185739	0.0047371	0.159882	0.307667	0.941125	0.0252217	0.0946587	-0.069437	-1.90807	0.155101	0.438977	intron.gene	NO	NO	NO	NO	NO	NO	NO	NO	NO	NO	Yes:8	Yes:8
chr4	4857927	4857928	0.0208333	0.170924	0.15009	0.00475195	0.0721688	0.21618	0.941125	0.00520833	0.0467337	-0.0415254	-3.16557	0.0385564	0.211912	intergenic	NO	NO	NO	NO	NO	NO	NO	NO	Yes:	NO	NO	NO
chr8	27636661	27636662	0.0841017	0.270668	0.186567	0.00475366	0.0912557	0.248241	0.941125	0.0083276	0.0616234	-0.0532958	-2.88751	9.30439e-05	0.00774081	intron.gene	NO	NO	NO	NO	NO	NO	NO	NO	NO	NO	Yes:6	Yes:6
chr6	166244546	166244547	0.00225225	0.119926	0.117673	0.00480554	0.00780203	0.149444	0.941125	6.08717e-05	0.0223334	-0.0222726	-8.51922	0.0498819	0.242584	intron.gene	NO	NO	NO	NO	NO	NO	NO	NO	NO	NO	Yes:2	Yes:2
chr19	41940980	41940981	0	0.113636	0.113636	0.00480673	0	0.20505	0.941125	0	0.0420455	-0.0420455	1	0.000443478	0.0169759	intergenic	NO	NO	NO	NO	NO	NO	NO	NO	Yes:	NO	NO	NO
chr6	47633586	47633587	0.172976	0.502671	0.329695	0.00483474	0.270987	0.391102	0.941125	0.0734339	0.152961	-0.0795269	-1.05864	0.0223949	0.159051	intergenic	NO	NO	NO	NO	NO	NO	NO	NO	Yes:	NO	NO	NO
chr7	2394886	2394887	0.286525	0.0264518	-0.260073	0.00487583	0.240172	0.0807844	0.941125	0.0576827	0.00652611	0.0511566	3.14384	0.410265	0.697439	intron.gene	NO	NO	NO	NO	NO	NO	NO	NO	NO	NO	Yes:2	Yes:2
chr6	11901231	11901232	0.0462963	0.263784	0.217488	0.00488013	0.160375	0.270508	0.941125	0.0257202	0.0731746	-0.0474545	-1.50844	0.0396179	0.214256	intron.gene	NO	NO	NO	NO	NO	NO	NO	NO	NO	NO	Yes:1	Yes:1
chr10	111079134	111079135	0	0.151623	0.151623	0.00488074	0	0.293794	0.941125	0	0.0863147	-0.0863147	1	0.000833195	0.0257414	intergenic	NO	NO	NO	NO	NO	NO	NO	NO	Yes:	NO	NO	NO
chr22	18111365	18111366	0.0277778	0.154532	0.126754	0.0048914	0.096225	0.215167	0.941125	0.00925926	0.0429269	-0.0336676	-2.21291	1.73245e-05	0.00294835	intergenic	NO	NO	NO	NO	NO	NO	NO	NO	Yes:	NO	NO	NO
chr9	137278735	137278736	0.030303	0.2	0.169697	0.00489989	0.100504	0.296273	0.941125	0.00939308	0.0877778	-0.0783847	-3.22419	0.0413894	0.21768	intergenic	NO	NO	NO	NO	NO	NO	NO	NO	Yes:	NO	NO	NO
chr9	130659408	130659409	0	0.107143	0.107143	0.00491009	0	0.144708	0.941125	0	0.0209404	-0.0209404	1	8.86705e-08	0.000246587	intergenic	NO	NO	NO	NO	NO	NO	NO	NO	Yes:	NO	NO	NO
chr8	144105255	144105256	0.0574074	0.210366	0.152959	0.00491294	0.0892459	0.190219	0.941125	0.00796483	0.0348257	-0.0268609	-2.12844	0.00366807	0.0578892	cpgshlv.cpgsho.intergenic	NO	NO	NO	NO	NO	NO	Yes:ENSMMUG00000028891	Yes:ENSMMUG00000028891	Yes:	NO	NO	NO	(ENSMMUG00000028891:NRBP2:nuclear receptor binding protein 2 [Source:VGNC Symbol;Acc:VGNC:75437]),
chr22	50600453	50600454	0.0454545	0.166667	0.121212	0.00492562	0.150756	0.307318	0.941125	0.0208333	0.0944444	-0.0736111	-2.18057	0.000377134	0.0153227	intergenic	NO	NO	NO	NO	NO	NO	NO	NO	Yes:	NO	NO	NO
chr16	15672948	15672949	0.0262515	0.133729	0.107477	0.00492639	0.0526802	0.303922	0.941125	0.00277521	0.0923689	-0.0895937	-5.05674	0.0542672	0.255765	cpgshlv.intron.gene	NO	NO	NO	NO	NO	NO	Yes:ENSMMUG00000055211	NO	NO	NO	Yes:5	Yes:5	(ENSMMUG00000055211),
chr10	114100921	114100922	0.028869	0.144082	0.115213	0.00492867	0.0389798	0.102398	0.941125	0.00151942	0.0104853	-0.00896584	-2.78677	0.00191243	0.0428167	intergenic	NO	NO	NO	NO	NO	NO	NO	NO	Yes:	NO	NO	NO
chr19	40487795	40487796	0.06875	0.239318	0.170568	0.00494765	0.111923	0.202049	0.941125	0.0125268	0.0408238	-0.028297	-1.70439	0.0478271	0.236269	intron.gene	NO	NO	NO	NO	NO	NO	NO	NO	NO	NO	Yes:2	Yes:2
chr19	47457381	47457382	0.046875	0.195412	0.148537	0.00498152	0.0783576	0.19671	0.941125	0.00613991	0.0386948	-0.0325549	-2.65585	0.715528	0.893323	3UTR.cpgshlv.cpgsho.exon.gene	NO	NO	NO	NO	Yes:ENSMMUG00000014718	NO	Yes:ENSMMUG00000014718	Yes:ENSMMUG00000014718	NO	Yes:	NO	Yes:2	(ENSMMUG00000014718:SLC8A2:solute carrier family 8 member A2 [Source:VGNC Symbol;Acc:VGNC:77635]),
chr19	28727485	28727486	0.0128205	0.220048	0.207227	0.00501355	0.0444116	0.203065	0.941125	0.00197239	0.0402244	-0.038252	-4.35006	0.126665	0.400805	intron.gene	NO	NO	NO	NO	NO	NO	NO	NO	NO	NO	Yes:1	Yes:1
chr9	136844651	136844652	0	0.11493	0.11493	0.00501517	0	0.176395	0.941125	0	0.0311152	-0.0311152	1	0.00444771	0.066397	intergenic	NO	NO	NO	NO	NO	NO	NO	NO	Yes:	NO	NO	NO
chr17	45307887	45307888	0.0631868	0.3747	0.311513	0.00501552	0.137901	0.314652	0.941125	0.0190167	0.099006	-0.0799893	-2.38025	0.169662	0.462738	intergenic	NO	NO	NO	NO	NO	NO	NO	NO	Yes:	NO	NO	NO
chr11	287931	287932	0.0650772	0.251229	0.186152	0.00503053	0.0978702	0.132637	0.941125	0.00957858	0.0175925	-0.00801392	-0.877077	0.000105681	0.00798387	intron.gene	NO	NO	NO	NO	NO	NO	NO	NO	NO	NO	Yes:1	Yes:1
chr7	150800076	150800077	0.00490196	0.117605	0.112703	0.00509067	0.0169809	0.106808	0.941125	0.000288351	0.011408	-0.0111197	-5.30608	0.0271943	0.172893	intron.gene	NO	NO	NO	NO	NO	NO	NO	NO	NO	NO	Yes:4	Yes:4
chr7	159031411	159031412	0.132049	0.380814	0.248765	0.00510521	0.16947	0.298429	0.941125	0.0287202	0.0890601	-0.0603399	-1.63271	0.0661733	0.289552	intron.gene	NO	NO	NO	NO	NO	NO	NO	NO	NO	NO	Yes:4	Yes:4
chr5	141245758	141245759	0.0277778	0.137657	0.109879	0.00513085	0.096225	0.149339	0.941125	0.00925926	0.0223022	-0.013043	-1.26822	0.236943	0.548132	intron.gene	NO	NO	NO	NO	NO	NO	NO	NO	NO	NO	Yes:4	Yes:4
chr10	132223300	132223301	0.122534	0.0126294	-0.109904	0.00513621	0.13577	0.0237036	0.941125	0.0184335	0.000561858	0.0178716	5.03598	0.187338	0.490113	intergenic	NO	NO	NO	NO	NO	NO	NO	NO	Yes:	NO	NO	NO
chr22	36529894	36529895	0.10419	0.282368	0.178178	0.00515614	0.154222	0.272418	0.941125	0.0237846	0.0742115	-0.0504269	-1.64162	0.771434	0.914665	intergenic	NO	NO	NO	NO	NO	NO	NO	NO	Yes:	NO	NO	NO
chr17	46770028	46770029	0.191943	0.0484848	-0.143458	0.00517558	0.16455	0.111916	0.941125	0.0270768	0.0125253	0.0145515	1.11222	0.100785	0.350442	intergenic	NO	NO	NO	NO	NO	NO	NO	NO	Yes:	NO	NO	NO
chr8	127738458	127738459	0	0.116354	0.116354	0.00518469	0	0.195668	0.941125	9.68492e-05	0.0382859	-0.0381891	-8.62686	0.000751911	0.0240289	intergenic	NO	NO	NO	NO	NO	NO	NO	NO	Yes:	NO	NO	NO
chr17	16398755	16398756	0.0500613	0.157846	0.107785	0.00518649	0.0874477	0.180934	0.941125	0.0076471	0.0327372	-0.0250901	-2.09795	0.109065	0.368031	intron.gene	NO	NO	NO	NO	NO	NO	NO	NO	NO	NO	Yes:6	Yes:6
chr3	122913334	122913335	0.0611472	0.219368	0.15822	0.00521565	0.145791	0.176255	0.941125	0.021255	0.0310657	-0.00981069	-0.54752	0.0117236	0.119069	intron.gene	NO	NO	NO	NO	NO	NO	NO	NO	NO	NO	Yes:5	Yes:5
chr8	22776532	22776533	0.41201	0.101795	-0.310215	0.00523058	0.326565	0.165132	0.941125	0.106645	0.027173	0.0794717	1.97257	0.329041	0.63749	intron.gene	NO	NO	NO	NO	NO	NO	NO	NO	NO	NO	Yes:3	Yes:3
chr10	131775600	131775601	0.433316	0.109557	-0.323759	0.00524408	0.268887	0.208731	0.941125	0.0723	0.0435688	0.0287312	0.730699	0.0855863	0.325271	intergenic	NO	NO	NO	NO	NO	NO	NO	NO	Yes:	NO	NO	NO
chr1	146932624	146932625	0.111616	0.412843	0.301227	0.00524826	0.16556	0.28101	0.941125	0.0249571	0.0789666	-0.0540095	-1.66179	0.0196175	0.146326	intron.gene	NO	NO	NO	NO	NO	NO	NO	NO	NO	NO	Yes:3	Yes:3
chr6	1027394	1027395	0.0378788	0.276808	0.238929	0.00526356	0.131216	0.309126	0.941125	0.0172176	0.095559	-0.0783414	-2.4725	0.0269633	0.172657	cpgshlv.cpgsho.intron.gene	NO	NO	NO	NO	NO	NO	Yes:ENSMMUG00000019441	Yes:ENSMMUG00000019441	NO	NO	Yes:4	Yes:4	(ENSMMUG00000019441:SLC12A7:solute carrier family 12 member 7 [Source:VGNC Symbol;Acc:VGNC:77390]),
chr7	56116471	56116472	0.0989583	0.392086	0.293127	0.00530355	0.109811	0.309723	0.941125	0.0120585	0.0951083	-0.0830498	-2.97952	0.0787984	0.321077	intergenic	NO	NO	NO	NO	NO	NO	NO	NO	Yes:	NO	NO	NO
chr2	29723668	29723669	0.0963745	0.270978	0.174604	0.00530809	0.183265	0.267005	0.941125	0.0335862	0.0712917	-0.0377055	-1.08587	0.136316	0.415144	intergenic	NO	NO	NO	NO	NO	NO	NO	NO	Yes:	NO	NO	NO
chr20	664526	664527	0	0.112574	0.112574	0.00531107	0	0.159527	0.941125	0	0.0254489	-0.0254489	1	0.000334018	0.0142843	prom5K.prom2K.prom1K.cpgisl.cpgshlv.intron.gene	Yes:ENSMMUG00000055090	Yes:ENSMMUG00000055090	Yes:ENSMMUG00000055090	NO	NO	Yes:ENSMMUG00000055090	Yes:ENSMMUG00000055090	NO	NO	NO	Yes:1	Yes:1	(ENSMMUG00000055090),
chr7	102321600	102321601	0.0272727	0.266217	0.238944	0.00531376	0.0904534	0.230448	0.941125	0.00776554	0.0531063	-0.0453407	-2.77372	0.916809	0.97072	intergenic	NO	NO	NO	NO	NO	NO	NO	NO	Yes:	NO	NO	NO
chr7	158586464	158586465	0.168149	0.019697	-0.148452	0.00533869	0.138575	0.0348155	0.941125	0.0192029	0.00121212	0.0179908	3.98572	0.517623	0.770352	cpgshlv.intron.gene	NO	NO	NO	NO	NO	NO	Yes:ENSMMUG00000003397	NO	NO	NO	Yes:4	Yes:4	(ENSMMUG00000003397:AK7:adenylate kinase 7 [Source:VGNC Symbol;Acc:VGNC:69643]),
chr9	63818409	63818410	0.101515	0.473611	0.372096	0.00533897	0.19443	0.337958	0.941125	0.0344795	0.114216	-0.0797362	-1.72795	0.555243	0.796031	intergenic	NO	NO	NO	NO	NO	NO	NO	NO	Yes:	NO	NO	NO
chr14	98136156	98136157	0.0639881	0.223215	0.159227	0.00534449	0.103088	0.138886	0.941125	0.0106272	0.0192894	-0.00866215	-0.860042	0.0364642	0.205691	intergenic	NO	NO	NO	NO	NO	NO	NO	NO	Yes:	NO	NO	NO
chr5	81006948	81006949	0.0958114	0.28608	0.190268	0.00538077	0.125979	0.293144	0.941125	0.0144279	0.0859334	-0.0715055	-2.57436	0.848683	0.951591	intron.gene	NO	NO	NO	NO	NO	NO	NO	NO	NO	NO	Yes:3	Yes:3
chr11	133951200	133951201	0.03125	0.146678	0.115428	0.00538372	0.108253	0.232952	0.941125	0.0117188	0.0542667	-0.0425479	-2.21125	0.0848146	0.324641	intergenic	NO	NO	NO	NO	NO	NO	NO	NO	Yes:	NO	NO	NO
chr19	49433810	49433811	0	0.132979	0.132979	0.00538636	0	0.232314	0.941125	0	0.0539696	-0.0539696	1	0.00524671	0.0744192	intron.gene	NO	NO	NO	NO	NO	NO	NO	NO	NO	NO	Yes:1	Yes:1
chr5	1225319	1225320	0.0997884	0.275066	0.175278	0.00542756	0.186253	0.317393	0.941125	0.0346903	0.100738	-0.0660482	-1.53801	0.0719926	0.305332	3UTR.exon.gene	NO	NO	NO	NO	Yes:ENSMMUG00000008323	NO	NO	NO	NO	Yes:	NO	Yes:1
chr18	37274472	37274473	0	0.23	0.23	0.00544003	0	0.304777	0.941125	0	0.0865548	-0.0865548	1	0.0185491	0.141114	intergenic	NO	NO	NO	NO	NO	NO	NO	NO	Yes:	NO	NO	NO
chr20	2749583	2749584	0.025	0.203963	0.178963	0.00546278	0.0866025	0.312868	0.941125	0.0075	0.0978864	-0.0903864	-3.70615	5.31258e-05	0.00584353	3UTR.exon.gene	NO	NO	NO	NO	Yes:ENSMMUG00000015942	NO	NO	NO	NO	Yes:	NO	Yes:2
chr17	7264792	7264793	0.0471057	0.179257	0.132151	0.00546432	0.0972763	0.129338	0.941125	0.00946268	0.0167282	-0.00726553	-0.821962	0.00930569	0.107685	intron.gene	NO	NO	NO	NO	NO	NO	NO	NO	NO	NO	Yes:1	Yes:1
chr17	2723979	2723980	0.0249288	0.168577	0.143648	0.00546572	0.0659494	0.305861	0.941125	0.00434932	0.0935509	-0.0892015	-4.42689	0.0990501	0.34667	intergenic	NO	NO	NO	NO	NO	NO	NO	NO	Yes:	NO	NO	NO
chr7	47453944	47453945	0.348035	0.117643	-0.230392	0.00546979	0.166091	0.14038	0.941125	0.0275864	0.0197064	0.00787997	0.485291	0.00736758	0.0932811	intron.gene	NO	NO	NO	NO	NO	NO	NO	NO	NO	NO	Yes:2	Yes:2
chr5	141398979	141398980	0.378559	0.123783	-0.254776	0.00547142	0.19397	0.133738	0.941125	0.0376244	0.017886	0.0197384	1.07284	0.000563568	0.01991	intron.gene	NO	NO	NO	NO	NO	NO	NO	NO	NO	NO	Yes:2	Yes:2
chr7	1951804	1951805	0.0587607	0.173093	0.114332	0.00551422	0.158483	0.235833	0.941125	0.0251168	0.055617	-0.0305002	-1.14687	0.0442652	0.224916	cpgshlv.intron.gene	NO	NO	NO	NO	NO	NO	Yes:ENSMMUG00000023555	NO	NO	NO	Yes:1	Yes:1	(ENSMMUG00000023555:GABRG3:gamma-aminobutyric acid type A receptor subunit gamma3 [Source:VGNC Symbol;Acc:VGNC:72858]),
chr3	188272597	188272598	0.0335648	0.154341	0.120776	0.00552265	0.0658031	0.154231	0.941125	0.00433005	0.0237873	-0.0194573	-2.45774	0.148471	0.427974	intergenic	NO	NO	NO	NO	NO	NO	NO	NO	Yes:	NO	NO	NO
chr1	27428821	27428822	0.169133	0.0532076	-0.115925	0.00559422	0.082976	0.051092	0.941125	0.00688502	0.00261039	0.00427463	1.39919	1.90637e-08	0.000122233	intergenic	NO	NO	NO	NO	NO	NO	NO	NO	Yes:	NO	NO	NO
chr2	240454249	240454250	0.0877595	0.255392	0.167632	0.00559701	0.163767	0.305841	0.941125	0.0268196	0.0935386	-0.066719	-1.80227	0.442864	0.722612	intergenic	NO	NO	NO	NO	NO	NO	NO	NO	Yes:	NO	NO	NO
chr19	1465462	1465463	0.206481	0.555352	0.348871	0.00559961	0.241695	0.354773	0.941125	0.0584166	0.125864	-0.0674474	-1.10742	0.884646	0.967359	intergenic	NO	NO	NO	NO	NO	NO	NO	NO	Yes:	NO	NO	NO
chr2	218963375	218963376	0.0168648	0.245581	0.228717	0.00560703	0.0315799	0.290582	0.941125	0.000997292	0.0844377	-0.0834404	-6.40373	0.136724	0.415758	intergenic	NO	NO	NO	NO	NO	NO	NO	NO	Yes:	NO	NO	NO
chr16	31331688	31331689	0.0166667	0.204545	0.187879	0.00562137	0.057735	0.350325	0.941125	0.00333333	0.122727	-0.119394	-5.20235	0.0120756	0.11956	intron.gene	NO	NO	NO	NO	NO	NO	NO	NO	NO	NO	Yes:3	Yes:3
chr7	123846863	123846864	0.0621992	0.192808	0.130608	0.00565996	0.0905634	0.141567	0.941125	0.00820173	0.0200412	-0.0118395	-1.28897	8.32095e-05	0.00741916	intron.gene	NO	NO	NO	NO	NO	NO	NO	NO	NO	NO	Yes:2	Yes:2
chr10	8052688	8052689	0	0.116162	0.116162	0.0056766	0	0.244008	0.941125	0	0.0595398	-0.0595398	1	0.00247786	0.0457753	intron.gene	NO	NO	NO	NO	NO	NO	NO	NO	NO	NO	Yes:3	Yes:3
chr11	71587802	71587803	0.456626	0.168558	-0.288068	0.00568327	0.285011	0.298527	0.941125	0.0812312	0.0891183	-0.00788714	-0.133688	0.00948238	0.108828	intron.gene	NO	NO	NO	NO	NO	NO	NO	NO	NO	NO	Yes:1	Yes:1
chr19	17754130	17754131	0.0883838	0.32668	0.238296	0.00575124	0.229337	0.296821	0.941125	0.0478141	0.0881029	-0.0402888	-0.881752	0.609909	0.831839	cpgshlv.cpgsho.intron.gene	NO	NO	NO	NO	NO	NO	Yes:ENSMMUG00000005028	Yes:ENSMMUG00000005028	NO	NO	Yes:2	Yes:2	(ENSMMUG00000005028:PDE4C:phosphodiesterase 4C [Source:HGNC Symbol;Acc:HGNC:8782]),
chr11	65941605	65941606	0.00877193	0.155906	0.147134	0.00578538	0.0303869	0.29427	0.941125	0.000923361	0.086595	-0.0856716	-6.55124	0.308593	0.618707	intron.gene	NO	NO	NO	NO	NO	NO	NO	NO	NO	NO	Yes:3	Yes:3
chr16	10181936	10181937	0.030303	0.161172	0.130869	0.00578589	0.100504	0.232643	0.941125	0.00918321	0.0541227	-0.0449395	-2.55916	0.277673	0.58583	intergenic	NO	NO	NO	NO	NO	NO	NO	NO	Yes:	NO	NO	NO
chr3	181316657	181316658	0.0381594	0.181218	0.143059	0.0057956	0.0824286	0.299342	0.941125	0.00679447	0.0818379	-0.0750434	-3.59034	0.823829	0.940079	intron.gene	NO	NO	NO	NO	NO	NO	NO	NO	NO	NO	Yes:1	Yes:1
chr14	99093848	99093849	0.0312024	0.172952	0.141749	0.0057957	0.0958772	0.25552	0.941125	0.00919244	0.0652903	-0.0560978	-2.82835	0.269461	0.577912	intron.gene	NO	NO	NO	NO	NO	NO	NO	NO	NO	NO	Yes:5	Yes:5
chr18	10128034	10128035	0.453781	0.0950219	-0.358759	0.00582961	0.259979	0.161821	0.941125	0.0675889	0.0261861	0.0414028	1.36799	0.32721	0.636001	intron.gene	NO	NO	NO	NO	NO	NO	NO	NO	NO	NO	Yes:1	Yes:1
chr10	100562593	100562594	0.0322751	0.201639	0.169363	0.00586287	0.0514715	0.181361	0.941125	0.00264932	0.0328917	-0.0302424	-3.63403	0.080618	0.322691	intergenic	NO	NO	NO	NO	NO	NO	NO	NO	Yes:	NO	NO	NO
chr4	663333	663334	0.0856609	0.249366	0.163705	0.0058661	0.145757	0.223757	0.941125	0.0212452	0.0500674	-0.0288222	-1.23673	0.718272	0.894874	cpgshlv.intergenic	NO	NO	NO	NO	NO	NO	Yes:ENSMMUG00000051124	NO	Yes:	NO	NO	NO	(ENSMMUG00000051124),
chr11	120210243	120210244	0.226834	0.0661072	-0.160727	0.005919	0.242551	0.113273	0.941125	0.0588312	0.0128308	0.0460004	2.19697	0.0239449	0.165817	intergenic	NO	NO	NO	NO	NO	NO	NO	NO	Yes:	NO	NO	NO
chr2	234497631	234497632	0	0.115909	0.115909	0.00592564	0	0.184483	0.941125	0	0.0340341	-0.0340341	1	5.8947e-06	0.00163909	intergenic	NO	NO	NO	NO	NO	NO	NO	NO	Yes:	NO	NO	NO
chr13	52847683	52847684	0	0.136316	0.136316	0.00594831	0	0.152635	0.941125	0	0.0232974	-0.0232974	1	5.98055e-06	0.00165151	intergenic	NO	NO	NO	NO	NO	NO	NO	NO	Yes:	NO	NO	NO
chr18	37322384	37322385	0.643981	0.236364	-0.407618	0.00599137	0.403516	0.346556	0.941125	0.162825	0.120101	0.0427242	0.439076	0.112403	0.374864	intergenic	NO	NO	NO	NO	NO	NO	NO	NO	Yes:	NO	NO	NO
chr17	44325968	44325969	0.0355114	0.168711	0.1332	0.00599794	0.104883	0.163075	0.941125	0.0110005	0.0265935	-0.0155931	-1.27351	0.748271	0.904315	intergenic	NO	NO	NO	NO	NO	NO	NO	NO	Yes:	NO	NO	NO
chr2	120222902	120222903	0.0729167	0.210065	0.137148	0.00602886	0.145563	0.275928	0.941125	0.0211884	0.0761364	-0.0549479	-1.84531	0.292869	0.602349	intergenic	NO	NO	NO	NO	NO	NO	NO	NO	Yes:	NO	NO	NO
chr20	20363779	20363780	0.030303	0.156061	0.125758	0.00604154	0.100504	0.252792	0.941125	0.00918474	0.063904	-0.0547193	-2.7986	0.0343011	0.197931	intron.gene	NO	NO	NO	NO	NO	NO	NO	NO	NO	NO	Yes:1	Yes:1
chr6	1410032	1410033	0.208346	0.0652188	-0.143128	0.00606232	0.144644	0.0896637	0.941125	0.0209218	0.00803957	0.0128823	1.37982	4.89198e-05	0.00556491	cpgshlv.cpgsho.intron.gene	NO	NO	NO	NO	NO	NO	Yes:ENSMMUG00000005199	Yes:ENSMMUG00000005199	NO	NO	Yes:3	Yes:3	(ENSMMUG00000005199:LPCAT1:lysophosphatidylcholine acyltransferase 1 [Source:VGNC Symbol;Acc:VGNC:74361]),
chr12	27806795	27806796	0.220567	0.0325541	-0.188012	0.00606985	0.219617	0.0567635	0.941125	0.0482318	0.0032221	0.0450097	3.90391	0.579377	0.812175	intron.gene	NO	NO	NO	NO	NO	NO	NO	NO	NO	NO	Yes:1	Yes:1
chr7	149459525	149459526	0.0568182	0.234288	0.17747	0.00608334	0.0912242	0.167702	0.941125	0.00832185	0.028124	-0.0198022	-1.75683	0.00497038	0.0717561	intergenic	NO	NO	NO	NO	NO	NO	NO	NO	Yes:	NO	NO	NO
chr5	38297941	38297942	0.0884259	0.359159	0.270733	0.006103	0.127887	0.142629	0.941125	0.016355	0.0203429	-0.00398796	-0.314798	0.00163457	0.0393075	intergenic	NO	NO	NO	NO	NO	NO	NO	NO	Yes:	NO	NO	NO
chr19	18433781	18433782	0.157341	0	-0.157341	0.00615317	0.171292	0	0.941125	0.0293408	0	0.0293408	1	0.00102475	0.0294453	intron.gene	NO	NO	NO	NO	NO	NO	NO	NO	NO	NO	Yes:2	Yes:2
chr12	75207312	75207313	0.0505051	0.227195	0.17669	0.00617229	0.115081	0.30272	0.941125	0.0120432	0.0916395	-0.0795964	-2.92776	0.846212	0.950478	intergenic	NO	NO	NO	NO	NO	NO	NO	NO	Yes:	NO	NO	NO
chr6	52652117	52652118	0.0760732	0.232408	0.156335	0.00618664	0.122592	0.166004	0.941125	0.0150287	0.0275574	-0.0125286	-0.874715	0.0693296	0.298192	intergenic	NO	NO	NO	NO	NO	NO	NO	NO	Yes:	NO	NO	NO
chr10	133238350	133238351	0.0746753	0.285714	0.211039	0.00620038	0.143262	0.372336	0.941125	0.0193967	0.138634	-0.119237	-2.8374	0.50267	0.765619	intergenic	NO	NO	NO	NO	NO	NO	NO	NO	Yes:	NO	NO	NO
chr19	56217843	56217844	0.0535714	0.223431	0.16986	0.00620481	0.10044	0.285659	0.941125	0.0100881	0.0749881	-0.0649	-2.894	0.631767	0.845451	intron.gene	NO	NO	NO	NO	NO	NO	NO	NO	NO	NO	Yes:3	Yes:3
chr12	131831445	131831446	0.402778	0.101732	-0.301046	0.0062165	0.363613	0.181356	0.941125	0.125204	0.0328901	0.0923135	1.92855	0.461327	0.735682	intergenic	NO	NO	NO	NO	NO	NO	NO	NO	Yes:	NO	NO	NO
chr10	14660153	14660154	0.0310185	0.223148	0.192129	0.00622851	0.0676468	0.302827	0.941125	0.00457608	0.0917041	-0.087128	-4.3248	0.0149026	0.124373	intergenic	NO	NO	NO	NO	NO	NO	NO	NO	Yes:	NO	NO	NO
chr1	54980967	54980968	0.0360257	0.158049	0.122023	0.00624475	0.064088	0.121067	0.941125	0.00410727	0.0146572	-0.01055	-1.83536	0.0336287	0.19538	intron.gene	NO	NO	NO	NO	NO	NO	NO	NO	NO	NO	Yes:7	Yes:7
chr5	93588949	93588950	0.0166667	0.128504	0.111838	0.00627265	0.057735	0.301992	0.941125	0.00333333	0.0911992	-0.0878658	-4.77398	0.0266049	0.172204	intron.gene	NO	NO	NO	NO	NO	NO	NO	NO	NO	NO	Yes:2	Yes:2
chr7	1841504	1841505	0.0363636	0.163754	0.127391	0.0062897	0.080904	0.219032	0.941125	0.005959	0.047975	-0.042016	-3.00914	0.267502	0.576585	intron.gene	NO	NO	NO	NO	NO	NO	NO	NO	NO	NO	Yes:1	Yes:1
chr3	138720219	138720220	0.485857	0.169091	-0.316766	0.0062941	0.285317	0.308866	0.941125	0.0814059	0.095398	-0.013992	-0.228825	0.495201	0.760114	prom5K.intergenic	Yes:ENSMMUG00000008033	NO	NO	NO	NO	NO	NO	NO	Yes:	NO	NO	NO	(ENSMMUG00000008033:IFRD1:interferon related developmental regulator 1 [Source:VGNC Symbol;Acc:VGNC:81331]),
chr1	145168236	145168237	0.0305556	0.234167	0.203611	0.00630453	0.0717154	0.229884	0.941125	0.0051431	0.0475776	-0.0424345	-3.20957	0.0836639	0.323936	intergenic	NO	NO	NO	NO	NO	NO	NO	NO	Yes:	NO	NO	NO
chr2	72146559	72146560	0.0376984	0.205195	0.167496	0.00631184	0.0916299	0.218508	0.941125	0.00839604	0.0477458	-0.0393498	-2.50759	0.142457	0.422122	intron.gene	NO	NO	NO	NO	NO	NO	NO	NO	NO	NO	Yes:6	Yes:6
chr16	82627597	82627598	0.110452	0	-0.110452	0.0063274	0.0902676	0	0.941125	0.00814825	0	0.00814825	1	0.000229433	0.0114549	intergenic	NO	NO	NO	NO	NO	NO	NO	NO	Yes:	NO	NO	NO
chr11	74697228	74697229	0.1125	0.333108	0.220608	0.00641037	0.159723	0.327757	0.941125	0.0255114	0.107425	-0.0819132	-2.07411	0.00499612	0.0720086	intron.gene	NO	NO	NO	NO	NO	NO	NO	NO	NO	NO	Yes:4	Yes:4
chr16	85635814	85635815	0.0767196	0.272425	0.195705	0.00641095	0.102203	0.183877	0.941125	0.0104455	0.0338109	-0.0233653	-1.6946	0.118612	0.38723	intergenic	NO	NO	NO	NO	NO	NO	NO	NO	Yes:	NO	NO	NO
chr12	123723947	123723948	0.0440419	0.182502	0.13846	0.00641878	0.0657763	0.162392	0.941125	0.00432652	0.0263712	-0.0220447	-2.60768	0.0547724	0.25724	intergenic	NO	NO	NO	NO	NO	NO	NO	NO	Yes:	NO	NO	NO
chr9	107487962	107487963	0.0307158	0.188311	0.157595	0.00647639	0.0587741	0.122035	0.941125	0.0034544	0.0148925	-0.0114381	-2.10808	0.738826	0.904315	intron.gene	NO	NO	NO	NO	NO	NO	NO	NO	NO	NO	Yes:1	Yes:1
chr2	238523755	238523756	0.0520833	0.377534	0.325451	0.00649264	0.105297	0.289997	0.941125	0.0110874	0.0794436	-0.0683562	-2.84101	0.137274	0.416699	intergenic	NO	NO	NO	NO	NO	NO	NO	NO	Yes:	NO	NO	NO
chr1	202018646	202018647	0.073548	0.239005	0.165457	0.00651073	0.100795	0.220217	0.941125	0.0101596	0.0484956	-0.038336	-2.25501	0.00543114	0.076166	intron.gene	NO	NO	NO	NO	NO	NO	NO	NO	NO	NO	Yes:2	Yes:2
chr9	137168023	137168024	0.0161616	0.192503	0.176341	0.00652173	0.0373054	0.186965	0.941125	0.00164569	0.0349559	-0.0333102	-4.40877	0.0914715	0.332729	intergenic	NO	NO	NO	NO	NO	NO	NO	NO	Yes:	NO	NO	NO
chr8	8703002	8703003	0.241995	0.0729437	-0.169052	0.00652935	0.18275	0.132463	0.941125	0.0333977	0.0175465	0.0158512	0.928565	1.97011e-05	0.00317716	intergenic	NO	NO	NO	NO	NO	NO	NO	NO	Yes:	NO	NO	NO
chr16	3028144	3028145	0.0511489	0.225952	0.174803	0.00654784	0.0993839	0.261098	0.941125	0.00906353	0.068172	-0.0591085	-2.91103	0.97991	0.99223	intergenic	NO	NO	NO	NO	NO	NO	NO	NO	Yes:	NO	NO	NO
chr6	6004604	6004605	0	0.116976	0.116976	0.00655078	0	0.300504	0.941125	0	0.0903027	-0.0903027	1	0.0130944	0.120729	intergenic	NO	NO	NO	NO	NO	NO	NO	NO	Yes:	NO	NO	NO
chr7	1667063	1667064	0	0.136919	0.136919	0.00655569	0	0.168025	0.941125	0.000255734	0.0282326	-0.0279768	-6.78657	0.016262	0.129809	intron.gene	NO	NO	NO	NO	NO	NO	NO	NO	NO	NO	Yes:1	Yes:1
chr7	102293086	102293087	0.0131313	0.152273	0.139141	0.00656614	0.0311006	0.203293	0.941125	0.000967248	0.0383863	-0.037419	-5.31056	0.00362098	0.0573616	intergenic	NO	NO	NO	NO	NO	NO	NO	NO	Yes:	NO	NO	NO
chr11	124069660	124069661	0.0119048	0.158853	0.146948	0.0065766	0.0412393	0.188023	0.941125	0.00170068	0.0329826	-0.0312819	-4.27752	0.718537	0.895018	intron.gene	NO	NO	NO	NO	NO	NO	NO	NO	NO	NO	Yes:1	Yes:1
chr19	17808098	17808099	0.0166667	0.130411	0.113745	0.00660471	0.057735	0.153218	0.941125	0.00333333	0.0234758	-0.0201424	-2.81613	0.0834978	0.323936	intron.gene	NO	NO	NO	NO	NO	NO	NO	NO	NO	NO	Yes:1	Yes:1
chr12	53945777	53945778	0.0379066	0.183963	0.146056	0.0066477	0.0721864	0.15045	0.941125	0.00521087	0.0227323	-0.0175214	-2.12515	0.607849	0.830551	intron.gene	NO	NO	NO	NO	NO	NO	NO	NO	NO	NO	Yes:1	Yes:1
chr12	34107979	34107980	0.261045	0.0438095	-0.217235	0.00667243	0.257871	0.0772349	0.941125	0.0664976	0.00817179	0.0583258	3.02458	0.753113	0.905275	intergenic	NO	NO	NO	NO	NO	NO	NO	NO	Yes:	NO	NO	NO
chr1	910430	910431	0.0429924	0.193018	0.150025	0.00670054	0.0913083	0.182279	0.941125	0.00833721	0.0332255	-0.0248883	-1.99466	0.400392	0.689922	intergenic	NO	NO	NO	NO	NO	NO	NO	NO	Yes:	NO	NO	NO
chr5	45038546	45038547	0	0.126623	0.126623	0.0067316	0	0.306037	0.941125	0	0.0936585	-0.0936585	1	0.00424774	0.0642689	intergenic	NO	NO	NO	NO	NO	NO	NO	NO	Yes:	NO	NO	NO
chr5	132370483	132370484	0.483405	0.153247	-0.330159	0.00673412	0.297703	0.219841	0.941125	0.0824895	0.0483302	0.0341593	0.771285	0.798308	0.927991	intron.gene	NO	NO	NO	NO	NO	NO	NO	NO	NO	NO	Yes:2	Yes:2
chr8	6624079	6624080	0.0342262	0.229276	0.19505	0.00673875	0.0620734	0.286293	0.941125	0.0038531	0.0819637	-0.0781106	-4.41089	0.099676	0.348021	exon.gene	NO	NO	NO	NO	NO	NO	NO	NO	NO	Yes:	NO	Yes:1
chr5	140842440	140842441	0.0909091	0.267218	0.176309	0.0067468	0.172621	0.249223	0.941125	0.0274887	0.0621122	-0.0346234	-1.17603	0.255601	0.566451	intergenic	NO	NO	NO	NO	NO	NO	NO	NO	Yes:	NO	NO	NO
chr8	54022265	54022266	0.213228	0.0189394	-0.194288	0.00675624	0.23897	0.0431552	0.941125	0.0571065	0.00186237	0.0552441	4.93844	0.777956	0.917943	intergenic	NO	NO	NO	NO	NO	NO	NO	NO	Yes:	NO	NO	NO
chr19	55368837	55368838	0.0363636	0.342424	0.306061	0.00680007	0.120605	0.420077	0.941125	0.0139085	0.176465	-0.162556	-3.66534	0.112849	0.375769	cpgshlv.cpgsho.intron.gene	NO	NO	NO	NO	NO	NO	Yes:ENSMMUG00000006773	Yes:ENSMMUG00000006773	NO	NO	Yes:1	Yes:1	(ENSMMUG00000006773:FIZ1:FLT3 interacting zinc finger 1 [Source:VGNC Symbol;Acc:VGNC:72578]),
chr7	379982	379983	0.0749369	0.223413	0.148476	0.00681331	0.121897	0.257093	0.941125	0.0148589	0.0660966	-0.0512377	-2.15325	0.124211	0.397212	intergenic	NO	NO	NO	NO	NO	NO	NO	NO	Yes:	NO	NO	NO
chr5	177982279	177982280	0	0.11125	0.11125	0.00682324	0	0.165011	0.941125	0	0.0272285	-0.0272285	1	0.000877639	0.0266473	intergenic	NO	NO	NO	NO	NO	NO	NO	NO	Yes:	NO	NO	NO
chr19	22623914	22623915	0.167923	0.524675	0.356752	0.00682835	0.225399	0.303521	0.941125	0.0508046	0.092125	-0.0413204	-0.858634	0.254104	0.564834	intron.gene	NO	NO	NO	NO	NO	NO	NO	NO	NO	NO	Yes:1	Yes:1
chr11	127002882	127002883	0.251382	0.0937965	-0.157586	0.00688569	0.150625	0.0869095	0.941125	0.0238298	0.00755326	0.0162766	1.6576	0.705654	0.888077	intergenic	NO	NO	NO	NO	NO	NO	NO	NO	Yes:	NO	NO	NO
chr7	5488455	5488456	0	0.118191	0.118191	0.00690773	0	0.232752	0.941125	0	0.0541733	-0.0541733	1	0.000464912	0.017518	cpgshlv.intergenic	NO	NO	NO	NO	NO	NO	Yes:ENSMMUG00000008530	NO	Yes:	NO	NO	NO	(ENSMMUG00000008530),
chr19	38920686	38920687	0.399478	0.140003	-0.259475	0.00692053	0.323043	0.324145	0.941125	0.104357	0.10507	-0.000713388	-0.00982879	0.0214358	0.154769	intron.gene	NO	NO	NO	NO	NO	NO	NO	NO	NO	NO	Yes:1	Yes:1
chr10	123991991	123991992	0.17919	0.0227273	-0.156463	0.00699424	0.283347	0.0753778	0.941125	0.0802855	0.00568182	0.0746037	3.82071	0.0187161	0.141934	intergenic	NO	NO	NO	NO	NO	NO	NO	NO	Yes:	NO	NO	NO
chr21	43718413	43718414	0.149802	0.471685	0.321883	0.00701611	0.204011	0.361469	0.941125	0.0416205	0.127343	-0.0857221	-1.61335	0.449964	0.727598	intergenic	NO	NO	NO	NO	NO	NO	NO	NO	Yes:	NO	NO	NO
chr19	55625022	55625023	0.165462	0.0580698	-0.107392	0.00701634	0.14976	0.0961715	0.941125	0.0224281	0.00924895	0.0131791	1.27794	0.678209	0.872815	intron.gene	NO	NO	NO	NO	NO	NO	NO	NO	NO	NO	Yes:2	Yes:2
chr18	14179710	14179711	0.0434028	0.256789	0.213386	0.00701723	0.0690726	0.291133	0.941125	0.00477102	0.0847585	-0.0799875	-4.15099	0.431016	0.714152	3UTR.exon.gene	NO	NO	NO	NO	Yes:ENSMMUG00000000576	NO	NO	NO	NO	Yes:	NO	Yes:1
chr3	108343228	108343229	0.472843	0.172577	-0.300266	0.00703138	0.274709	0.240704	0.941125	0.0754653	0.0579382	0.017527	0.381297	0.293561	0.603086	intergenic	NO	NO	NO	NO	NO	NO	NO	NO	Yes:	NO	NO	NO
chr12	53954716	53954717	0.0166667	0.143175	0.126508	0.00703943	0.057735	0.155821	0.941125	0.00333333	0.0242802	-0.0209469	-2.86474	0.0436718	0.223218	intron.gene	NO	NO	NO	NO	NO	NO	NO	NO	NO	NO	Yes:1	Yes:1
chr1	16536101	16536102	0.0646558	0.226106	0.161451	0.00712254	0.0894917	0.157154	0.941125	0.00800876	0.0246975	-0.0166888	-1.62472	0.0907273	0.33162	intron.gene	NO	NO	NO	NO	NO	NO	NO	NO	NO	NO	Yes:7	Yes:7
chr4	173523054	173523055	0.0105676	0.118962	0.108394	0.00715653	0.0261024	0.140295	0.941125	0.000681337	0.0196827	-0.0190014	-4.85242	0.55104	0.793247	intergenic	NO	NO	NO	NO	NO	NO	NO	NO	Yes:	NO	NO	NO
chr13	20118393	20118394	0.0714286	0.312161	0.240732	0.00716831	0.165985	0.35506	0.941125	0.0259917	0.126068	-0.100076	-2.27807	0.794342	0.926061	intron.gene	NO	NO	NO	NO	NO	NO	NO	NO	NO	NO	Yes:2	Yes:2
chr19	56840567	56840568	0.0368056	0.344498	0.307692	0.00717716	0.0776435	0.269967	0.941125	0.00602851	0.0716821	-0.0656536	-3.57174	0.0280836	0.174473	intron.gene	NO	NO	NO	NO	NO	NO	NO	NO	NO	NO	Yes:3	Yes:3
chr11	72243884	72243885	0.0104167	0.147186	0.136769	0.00719929	0.0360844	0.237814	0.941125	0.00130208	0.0565553	-0.0552533	-5.44077	0.000408272	0.0161004	intron.gene	NO	NO	NO	NO	NO	NO	NO	NO	NO	NO	Yes:1	Yes:1
chr19	51017556	51017557	0.0884561	0.287467	0.199011	0.00721877	0.124741	0.303987	0.941125	0.0155602	0.0924081	-0.0768479	-2.57016	0.532172	0.780407	intergenic	NO	NO	NO	NO	NO	NO	NO	NO	Yes:	NO	NO	NO
chr11	61295104	61295105	0	0.122024	0.122024	0.00726936	0	0.224709	0.941125	0	0.0504943	-0.0504943	1	0.000522004	0.0189221	intergenic	NO	NO	NO	NO	NO	NO	NO	NO	Yes:	NO	NO	NO
chr9	20658667	20658668	0.0909091	0.247245	0.156336	0.00727494	0.172621	0.265942	0.941125	0.0284794	0.0707249	-0.0422455	-1.3123	0.954109	0.98195	intron.gene	NO	NO	NO	NO	NO	NO	NO	NO	NO	NO	Yes:1	Yes:1
chr10	130628369	130628370	0.160648	0.419807	0.259159	0.0072782	0.275419	0.420359	0.941125	0.0758555	0.176702	-0.100846	-1.21999	0.535395	0.78263	intergenic	NO	NO	NO	NO	NO	NO	NO	NO	Yes:	NO	NO	NO
chr15	33311602	33311603	0.131448	0	-0.131448	0.00728106	0.158821	0	0.941125	0.025224	0	0.025224	1	6.26072e-05	0.00642644	intron.gene	NO	NO	NO	NO	NO	NO	NO	NO	NO	NO	Yes:1	Yes:1
chr1	242525045	242525046	0.134425	0	-0.134425	0.00728171	0.207263	0	0.941125	0.042958	0.000140389	0.0428176	8.25735	0.000338726	0.014392	intergenic	NO	NO	NO	NO	NO	NO	NO	NO	Yes:	NO	NO	NO
chr11	124866501	124866502	0.0210526	0.21051	0.189457	0.00732084	0.0583497	0.289338	0.941125	0.00340468	0.0837163	-0.0803116	-4.61992	0.194034	0.499635	intron.gene	NO	NO	NO	NO	NO	NO	NO	NO	NO	NO	Yes:5	Yes:5
chr2	171160203	171160204	0.162037	0.0545455	-0.107492	0.00732416	0.246705	0.180907	0.941125	0.0608633	0.0327273	0.028136	0.895078	0.00013064	0.00834708	intergenic	NO	NO	NO	NO	NO	NO	NO	NO	Yes:	NO	NO	NO
chr6	166167134	166167135	0	0.112053	0.112053	0.00732697	0	0.180922	0.941125	0	0.0327326	-0.0327326	1	0.000276606	0.012846	intron.gene	NO	NO	NO	NO	NO	NO	NO	NO	NO	NO	Yes:2	Yes:2
chr14	101628902	101628903	0.161513	0.0368687	-0.124645	0.00734836	0.191063	0.0711577	0.941125	0.0365049	0.00506341	0.0314415	2.84991	0.677926	0.872627	intron.gene	NO	NO	NO	NO	NO	NO	NO	NO	NO	NO	Yes:4	Yes:4
chr1	2446532	2446533	0.0716355	0.218809	0.147173	0.00736332	0.164896	0.394481	0.941125	0.0249093	0.155616	-0.130706	-2.64323	0.011195	0.118039	intron.gene	NO	NO	NO	NO	NO	NO	NO	NO	NO	NO	Yes:4	Yes:4
chr9	14927257	14927258	0.189525	0.0489473	-0.140578	0.00739124	0.121774	0.0632499	0.941125	0.014829	0.00400054	0.0108285	1.89015	0.0936102	0.336096	intron.gene	NO	NO	NO	NO	NO	NO	NO	NO	NO	NO	Yes:6	Yes:6
chr11	66728879	66728880	0.0832621	0.225684	0.142422	0.00739702	0.107156	0.229439	0.941125	0.0114824	0.0526421	-0.0411597	-2.19679	0.0742727	0.311394	intergenic	NO	NO	NO	NO	NO	NO	NO	NO	Yes:	NO	NO	NO
chr20	49483003	49483004	0.00757576	0.138676	0.1311	0.00741629	0.0251259	0.293349	0.941125	0.000619187	0.0860535	-0.0854343	-7.11871	0.0792402	0.321581	intergenic	NO	NO	NO	NO	NO	NO	NO	NO	Yes:	NO	NO	NO
chr3	172447818	172447819	0.0462065	0.157609	0.111402	0.00742954	0.0571862	0.112715	0.941125	0.00327026	0.0127046	-0.00943433	-1.95787	0.00434582	0.0653234	intergenic	NO	NO	NO	NO	NO	NO	NO	NO	Yes:	NO	NO	NO
chr9	87944665	87944666	0.135648	0.600472	0.464824	0.00742988	0.225325	0.380438	0.941125	0.0507714	0.144733	-0.0939621	-1.51131	0.174068	0.469686	intron.gene	NO	NO	NO	NO	NO	NO	NO	NO	NO	NO	Yes:3	Yes:3
chr10	19489073	19489074	0.030303	0.312066	0.281763	0.00745025	0.100504	0.270103	0.941125	0.00949676	0.0729555	-0.0634587	-2.94151	0.265762	0.57561	intergenic	NO	NO	NO	NO	NO	NO	NO	NO	Yes:	NO	NO	NO
chr7	38309820	38309821	0.0467697	0.187369	0.1406	0.0074699	0.0746427	0.15589	0.941125	0.00557153	0.0243017	-0.0187302	-2.12491	0.508671	0.768211	intergenic	NO	NO	NO	NO	NO	NO	NO	NO	Yes:	NO	NO	NO
chr9	137278727	137278728	0.010101	0.119192	0.109091	0.00748069	0.0335013	0.299345	0.941125	0.00360595	0.0896072	-0.0860012	-4.63516	0.0005772	0.0202289	intergenic	NO	NO	NO	NO	NO	NO	NO	NO	Yes:	NO	NO	NO
chr2	162839673	162839674	0.0677198	0.280303	0.212583	0.00748953	0.11079	0.272727	0.941125	0.0122744	0.0743799	-0.0621055	-2.59926	0.0142122	0.122741	intron.gene	NO	NO	NO	NO	NO	NO	NO	NO	NO	NO	Yes:1	Yes:1
chr16	89557189	89557190	0.061817	0.273167	0.21135	0.00754351	0.113203	0.294931	0.941125	0.0118877	0.0869841	-0.0750964	-2.87129	0.282894	0.591507	intergenic	NO	NO	NO	NO	NO	NO	NO	NO	Yes:	NO	NO	NO
chr11	116707639	116707640	0.115476	0	-0.115476	0.00755694	0.188487	0	0.941125	0.0355272	0	0.0355272	1	9.22838e-05	0.00772429	intron.gene	NO	NO	NO	NO	NO	NO	NO	NO	NO	NO	Yes:4	Yes:4
chr1	228650456	228650457	0.0347796	0.147325	0.112545	0.00759989	0.0619366	0.186888	0.941125	0.00616586	0.0349272	-0.0287614	-2.50198	0.873912	0.962626	intergenic	NO	NO	NO	NO	NO	NO	NO	NO	Yes:	NO	NO	NO
chr22	18940428	18940429	0.156236	0.416961	0.260725	0.00761144	0.17887	0.319128	0.941125	0.0319945	0.101843	-0.0698481	-1.67044	0.937079	0.974953	intergenic	NO	NO	NO	NO	NO	NO	NO	NO	Yes:	NO	NO	NO
chr9	136529763	136529764	0.325465	0.0789713	-0.246494	0.00761402	0.104892	0.0725936	0.941125	0.0110024	0.00526983	0.00573255	1.06199	3.41585e-05	0.00444978	intergenic	NO	NO	NO	NO	NO	NO	NO	NO	Yes:	NO	NO	NO
chr2	112432759	112432760	0.161979	0.00826446	-0.153715	0.00762473	0.292672	0.0274101	0.941125	0.0856569	0.000751315	0.0849056	6.83301	0.013921	0.122189	intron.gene	NO	NO	NO	NO	NO	NO	NO	NO	NO	NO	Yes:6	Yes:6
chr11	125063876	125063877	0.033162	0.16236	0.129198	0.00763367	0.0644354	0.151114	0.941125	0.00381059	0.0228356	-0.019025	-2.5832	0.232076	0.543192	intergenic	NO	NO	NO	NO	NO	NO	NO	NO	Yes:	NO	NO	NO
chr11	72584412	72584413	0.189468	0.0271889	-0.16228	0.00765271	0.129211	0.0504906	0.941125	0.0166956	0.0025493	0.0141463	2.71129	0.143921	0.42326	intergenic	NO	NO	NO	NO	NO	NO	NO	NO	Yes:	NO	NO	NO
chr5	957396	957397	0.165909	0.457956	0.292047	0.00768651	0.274379	0.282049	0.941125	0.0684568	0.0795515	-0.0110947	-0.216695	0.532247	0.780455	cpgshlv.cpgsho.intron.gene	NO	NO	NO	NO	NO	NO	Yes:ENSMMUG00000017221	Yes:ENSMMUG00000017221	NO	NO	Yes:3	Yes:3	(ENSMMUG00000017221:TMEM175:transmembrane protein 175 [Source:VGNC Symbol;Acc:VGNC:79736]),
chr19	55643005	55643006	0.0813492	0.251507	0.170158	0.00772134	0.12699	0.216361	0.941125	0.0161264	0.0468122	-0.0306858	-1.53746	0.0026485	0.0467948	intergenic	NO	NO	NO	NO	NO	NO	NO	NO	Yes:	NO	NO	NO
chr15	79007307	79007308	0.183232	0.543739	0.360506	0.00772139	0.228098	0.329367	0.941125	0.0520286	0.108483	-0.0564541	-1.06009	0.791132	0.924492	exon.gene	NO	NO	NO	NO	NO	NO	NO	NO	NO	Yes:	NO	Yes:2
chr6	3849278	3849279	0.34596	0.100872	-0.245087	0.00772393	0.174909	0.10186	0.941125	0.0291013	0.0103754	0.0187259	1.48792	0.000299884	0.0134444	intergenic	NO	NO	NO	NO	NO	NO	NO	NO	Yes:	NO	NO	NO
chr1	201614475	201614476	0.0227273	0.147048	0.124321	0.00773908	0.0753778	0.241414	0.941125	0.0051847	0.0582806	-0.0530959	-3.49068	5.05594e-05	0.0056729	cpgisl.intergenic	NO	NO	NO	NO	NO	Yes:ENSMMUG00000036025	NO	NO	Yes:	NO	NO	NO	(ENSMMUG00000036025:U6:U6 spliceosomal RNA [Source:RFAM;Acc:RF00026]),
chr9	37518763	37518764	0	0.375	0.375	0.00776045	0	0.443706	0.941125	0	0.196875	-0.196875	1	0.000888565	0.0268686	intergenic	NO	NO	NO	NO	NO	NO	NO	NO	Yes:	NO	NO	NO
chr9	96219346	96219347	0.393939	0.0454545	-0.348485	0.00776126	0.49031	0.150756	0.941125	0.226762	0.0227273	0.204035	3.31868	0.00216888	0.0445012	intron.gene	NO	NO	NO	NO	NO	NO	NO	NO	NO	NO	Yes:4	Yes:4
chr10	89738989	89738990	0.0103785	0.155518	0.14514	0.00777475	0.0250312	0.315686	0.941125	0.000626561	0.0996574	-0.0990308	-7.31338	0.0309097	0.185209	intron.gene	NO	NO	NO	NO	NO	NO	NO	NO	NO	NO	Yes:1	Yes:1
chr19	10513883	10513884	0.0833333	0.245405	0.162071	0.00779443	0.178062	0.176186	0.941125	0.0317059	0.0308235	0.000882411	0.0407211	0.355726	0.654652	intron.gene	NO	NO	NO	NO	NO	NO	NO	NO	NO	NO	Yes:4	Yes:4
chr13	109140598	109140599	0	0.117112	0.117112	0.00779515	0	0.22151	0.941125	0	0.0490667	-0.0490667	1	0.00170585	0.0403628	intergenic	NO	NO	NO	NO	NO	NO	NO	NO	Yes:	NO	NO	NO
chr5	64166531	64166532	0.0611111	0.256111	0.195	0.00780292	0.143431	0.366502	0.941125	0.0205724	0.126855	-0.106282	-2.6244	0.179334	0.477853	intron.gene	NO	NO	NO	NO	NO	NO	NO	NO	NO	NO	Yes:2	Yes:2
chr7	150799989	150799990	0.0444444	0.297078	0.252633	0.00787182	0.107622	0.321257	0.941125	0.0115825	0.103206	-0.0916237	-3.15551	0.360807	0.659016	intron.gene	NO	NO	NO	NO	NO	NO	NO	NO	NO	NO	Yes:4	Yes:4
chr7	128271860	128271861	0.018563	0.198597	0.180034	0.00788822	0.0338886	0.162692	0.941125	0.00114844	0.0264687	-0.0253203	-4.52654	0.185922	0.487956	intergenic	NO	NO	NO	NO	NO	NO	NO	NO	Yes:	NO	NO	NO
chr17	31917123	31917124	0.444444	0.120556	-0.323889	0.00792642	0.445705	0.1625	0.941125	0.198653	0.0238419	0.174811	3.05868	0.0580547	0.266808	intergenic	NO	NO	NO	NO	NO	NO	NO	NO	Yes:	NO	NO	NO
chr13	40664755	40664756	0	0.151515	0.151515	0.00793769	0	0.3114	0.941125	0	0.0969697	-0.0969697	1	1.71529e-06	0.000948436	intergenic	NO	NO	NO	NO	NO	NO	NO	NO	Yes:	NO	NO	NO
chr19	46078864	46078865	0.046627	0.174058	0.127431	0.00801383	0.101074	0.133055	0.941125	0.0102159	0.0177035	-0.00748762	-0.79322	0.0580291	0.266744	intergenic	NO	NO	NO	NO	NO	NO	NO	NO	Yes:	NO	NO	NO
chr21	18244998	18244999	0.0166667	0.164322	0.147655	0.00802383	0.057735	0.224627	0.941125	0.00333333	0.0504573	-0.047124	-3.92003	0.0312115	0.186342	intergenic	NO	NO	NO	NO	NO	NO	NO	NO	Yes:	NO	NO	NO
chr21	42461090	42461091	0.0329861	0.153865	0.120879	0.00804515	0.0962763	0.127154	0.941125	0.00926912	0.0161681	-0.00689893	-0.802641	0.286609	0.595562	intergenic	NO	NO	NO	NO	NO	NO	NO	NO	Yes:	NO	NO	NO
chr2	13532993	13532994	0.00757576	0.268759	0.261183	0.00805799	0.0262432	0.242926	0.941125	0.000688705	0.0590131	-0.0583244	-6.421	0.0590285	0.269565	intergenic	NO	NO	NO	NO	NO	NO	NO	NO	Yes:	NO	NO	NO
chr14	64542739	64542740	0	0.160176	0.160176	0.00813416	0	0.172767	0.941125	0	0.0298485	-0.0298485	1	0.00120292	0.032543	intron.gene	NO	NO	NO	NO	NO	NO	NO	NO	NO	NO	Yes:1	Yes:1
chr14	102507697	102507698	0.0833333	0.250689	0.167355	0.00818751	0.288675	0.33087	0.941125	0.0833333	0.109475	-0.0261416	-0.393635	0.181418	0.480989	intergenic	NO	NO	NO	NO	NO	NO	NO	NO	Yes:	NO	NO	NO
chr12	132474178	132474179	0.0395022	0.594253	0.554751	0.00821796	0.0682981	0.401398	0.941125	0.0119074	0.16112	-0.149213	-3.75821	0.321125	0.630935	intergenic	NO	NO	NO	NO	NO	NO	NO	NO	Yes:	NO	NO	NO
chr20	10172713	10172714	0	0.12013	0.12013	0.00823226	0	0.189166	0.941125	0.000438021	0.0357839	-0.0353458	-6.35217	2.13746e-05	0.00334038	intron.gene	NO	NO	NO	NO	NO	NO	NO	NO	NO	NO	Yes:1	Yes:1
chr16	23302371	23302372	0	0.136364	0.136364	0.00826155	0	0.323335	0.941125	0	0.104545	-0.104545	1	2.13753e-05	0.00334038	intron.gene	NO	NO	NO	NO	NO	NO	NO	NO	NO	NO	Yes:1	Yes:1
chr14	92687009	92687010	0.243874	0.037402	-0.206472	0.00826698	0.336425	0.0665754	0.941125	0.113182	0.00443229	0.10875	4.67445	0.0493003	0.240812	intergenic	NO	NO	NO	NO	NO	NO	NO	NO	Yes:	NO	NO	NO
chr12	52601215	52601216	0.067803	0.212671	0.144868	0.00827204	0.127766	0.14703	0.941125	0.016324	0.0216177	-0.0052937	-0.405218	0.0146213	0.123634	intergenic	NO	NO	NO	NO	NO	NO	NO	NO	Yes:	NO	NO	NO
chr13	18600253	18600254	0.0833333	0.30303	0.219697	0.00827672	0.166667	0.291721	0.941125	0.0277778	0.085101	-0.0573232	-1.61525	0.248077	0.558373	intergenic	NO	NO	NO	NO	NO	NO	NO	NO	Yes:	NO	NO	NO
chr2	9474206	9474207	0	0.112654	0.112654	0.00833226	0	0.143924	0.941125	0	0.0207141	-0.0207141	1	6.18908e-06	0.00168272	intron.gene	NO	NO	NO	NO	NO	NO	NO	NO	NO	NO	Yes:7	Yes:7
chr13	109140607	109140608	0.0138889	0.135663	0.121774	0.0083388	0.0481125	0.212238	0.941125	0.00231481	0.0450448	-0.04273	-4.28239	0.000322223	0.0140036	intergenic	NO	NO	NO	NO	NO	NO	NO	NO	Yes:	NO	NO	NO
chr1	39492252	39492253	0	0.121212	0.121212	0.00835232	0	0.308139	0.941125	0	0.0949495	-0.0949495	1	2.88109e-05	0.00400166	intergenic	NO	NO	NO	NO	NO	NO	NO	NO	Yes:	NO	NO	NO
chr1	39771515	39771516	0.0561869	0.243506	0.18732	0.0085727	0.114412	0.313498	0.941125	0.0130902	0.0982813	-0.0851911	-2.90843	0.269754	0.578067	intron.gene	NO	NO	NO	NO	NO	NO	NO	NO	NO	NO	Yes:3	Yes:3
chr17	45583510	45583511	0.0547596	0.186667	0.131907	0.00857713	0.120845	0.328182	0.941125	0.0146035	0.0976365	-0.083033	-2.74111	0.284971	0.593783	intergenic	NO	NO	NO	NO	NO	NO	NO	NO	Yes:	NO	NO	NO
chr7	149206504	149206505	0.540371	0.197233	-0.343138	0.00861113	0.358675	0.23909	0.941125	0.128647	0.057164	0.0714835	1.17024	0.151258	0.43257	intergenic	NO	NO	NO	NO	NO	NO	NO	NO	Yes:	NO	NO	NO
chr16	88100991	88100992	0	0.114444	0.114444	0.00861219	0	0.13228	0.941125	0	0.0169388	-0.0169388	1	9.34604e-06	0.00208345	intergenic	NO	NO	NO	NO	NO	NO	NO	NO	Yes:	NO	NO	NO
chr8	8703217	8703218	0.159091	0.605293	0.446202	0.00862223	0.1367	0.35251	0.941125	0.0184352	0.124263	-0.105828	-2.75286	0.000978691	0.0286145	intergenic	NO	NO	NO	NO	NO	NO	NO	NO	Yes:	NO	NO	NO
chr5	141604620	141604621	0.157968	0.0500238	-0.107945	0.00863703	0.168612	0.0986631	0.941125	0.0284299	0.00973441	0.0186955	1.54625	0.654709	0.859155	intergenic	NO	NO	NO	NO	NO	NO	NO	NO	Yes:	NO	NO	NO
chr3	192727418	192727419	0.106952	0.353896	0.246944	0.00864301	0.300885	0.412946	0.941125	0.0829008	0.170524	-0.0876234	-1.04052	0.0668321	0.291381	intergenic	NO	NO	NO	NO	NO	NO	NO	NO	Yes:	NO	NO	NO
chr1	143717673	143717674	0.0300699	0.24386	0.21379	0.00872751	0.0730125	0.134595	0.941125	0.00605931	0.0181159	-0.0120566	-1.58003	0.389835	0.68303	intergenic	NO	NO	NO	NO	NO	NO	NO	NO	Yes:	NO	NO	NO
chr7	57424676	57424677	0.115079	0.309848	0.194769	0.00872868	0.223776	0.341419	0.941125	0.0500756	0.116567	-0.0664913	-1.21898	0.463494	0.737172	intron.gene	NO	NO	NO	NO	NO	NO	NO	NO	NO	NO	Yes:7	Yes:7
chr1	1117050	1117051	0	0.121584	0.121584	0.00874185	0	0.296236	0.941125	0	0.0877556	-0.0877556	1	0.00625715	0.0836882	intergenic	NO	NO	NO	NO	NO	NO	NO	NO	Yes:	NO	NO	NO
chr16	2091590	2091591	0.183532	0.521929	0.338398	0.0087584	0.156002	0.399341	0.941125	0.0243367	0.159473	-0.135136	-2.71211	0.497591	0.761855	intron.gene	NO	NO	NO	NO	NO	NO	NO	NO	NO	NO	Yes:6	Yes:6
chr19	48442867	48442868	0	0.124103	0.124103	0.00885871	0	0.213898	0.941125	0	0.0425773	-0.0425773	1	3.69898e-06	0.00132393	cpgshlv.cpgsho.intron.gene	NO	NO	NO	NO	NO	NO	Yes:ENSMMUG00000001791	Yes:ENSMMUG00000001791	NO	NO	Yes:1	Yes:1	(ENSMMUG00000001791:GRWD1:glutamate rich WD repeat containing 1 [Source:VGNC Symbol;Acc:VGNC:73213]),
chr10	123991987	123991988	0.174173	0.0297203	-0.144453	0.00886376	0.156181	0.0766165	0.941125	0.0243926	0.00587009	0.0185225	2.05499	0.458549	0.733681	intergenic	NO	NO	NO	NO	NO	NO	NO	NO	Yes:	NO	NO	NO
chr9	127862852	127862853	0.0584325	0.176518	0.118086	0.00887882	0.102767	0.162113	0.941125	0.0105611	0.0262806	-0.0157195	-1.31524	0.014799	0.124112	intron.gene	NO	NO	NO	NO	NO	NO	NO	NO	NO	NO	Yes:1	Yes:1
chr10	72260670	72260671	0.0157563	0.142815	0.127058	0.00892534	0.0380953	0.1526	0.941125	0.00145125	0.0232868	-0.0218355	-4.00414	0.817965	0.937328	intergenic	NO	NO	NO	NO	NO	NO	NO	NO	Yes:	NO	NO	NO
chr3	197751519	197751520	0.0314422	0.200701	0.169259	0.00896801	0.0503116	0.236035	0.941125	0.00253125	0.0557127	-0.0531815	-4.46008	0.711449	0.891195	intergenic	NO	NO	NO	NO	NO	NO	NO	NO	Yes:	NO	NO	NO
chr16	1194941	1194942	0.269255	0.00909091	-0.260164	0.00896862	0.250862	0.028748	0.941125	0.0629316	0.000820981	0.0621107	6.26029	0.183961	0.48494	intron.gene	NO	NO	NO	NO	NO	NO	NO	NO	NO	NO	Yes:3	Yes:3
chr14	23576405	23576406	0	0.114881	0.114881	0.0089833	0	0.260388	0.941125	0	0.0678018	-0.0678018	1	0.00171733	0.0404856	intergenic	NO	NO	NO	NO	NO	NO	NO	NO	Yes:	NO	NO	NO
chr10	93977901	93977902	0.171076	0.507907	0.336831	0.00899707	0.275851	0.35083	0.941125	0.0760938	0.123081	-0.0469877	-0.693764	0.660343	0.862453	intergenic	NO	NO	NO	NO	NO	NO	NO	NO	Yes:	NO	NO	NO
chr19	56840049	56840050	0.0674603	0.212374	0.144913	0.00900285	0.193118	0.192544	0.941125	0.0372947	0.0370731	0.000221624	0.00859879	0.654733	0.85917	intron.gene	NO	NO	NO	NO	NO	NO	NO	NO	NO	NO	Yes:3	Yes:3
chr1	26177500	26177501	0.087996	0.309436	0.22144	0.00918627	0.150424	0.207574	0.941125	0.0226274	0.0419695	-0.019342	-0.891268	0.0122902	0.119888	intergenic	NO	NO	NO	NO	NO	NO	NO	NO	Yes:	NO	NO	NO
chr1	121006894	121006895	0.0626068	0.181962	0.119356	0.00918829	0.12383	0.192526	0.941125	0.0153338	0.0370664	-0.0217326	-1.2734	0.591823	0.820321	intron.gene	NO	NO	NO	NO	NO	NO	NO	NO	NO	NO	Yes:3	Yes:3
chr16	81752488	81752489	0.0705483	0.268468	0.197919	0.00920248	0.0829414	0.238794	0.941125	0.00687928	0.0570224	-0.0501431	-3.0512	0.00110635	0.0309021	intergenic	NO	NO	NO	NO	NO	NO	NO	NO	Yes:	NO	NO	NO
chr4	1676065	1676066	0.476736	0.178199	-0.298537	0.0092029	0.367662	0.266403	0.941125	0.135175	0.0709707	0.0642044	0.929534	0.790013	0.923941	intergenic	NO	NO	NO	NO	NO	NO	NO	NO	Yes:	NO	NO	NO
chr19	1780829	1780830	0.0304233	0.204412	0.173989	0.00930578	0.0730404	0.225282	0.941125	0.00533491	0.0507522	-0.0454172	-3.24993	0.932037	0.972851	cpgshlv.cpgsho.intron.gene	NO	NO	NO	NO	NO	NO	Yes:ENSMMUG00000006620	Yes:ENSMMUG00000006620	NO	NO	Yes:1	Yes:1	(ENSMMUG00000006620:CSNK1G2:casein kinase 1 gamma 2 [Source:VGNC Symbol;Acc:VGNC:103802]),
chr13	64076963	64076964	0	0.170648	0.170648	0.00936958	0	0.232195	0.941125	0	0.050512	-0.050512	1	0.00111542	0.0310519	intron.gene	NO	NO	NO	NO	NO	NO	NO	NO	NO	NO	Yes:1	Yes:1
chr19	36421619	36421620	0	0.172078	0.172078	0.00938865	0	0.225209	0.941125	0.000133622	0.0507189	-0.0505853	-8.56822	0.0202225	0.149233	intron.gene	NO	NO	NO	NO	NO	NO	NO	NO	NO	NO	Yes:2	Yes:2
chr16	726321	726322	0.0660714	0.197194	0.131122	0.00938934	0.100237	0.187874	0.941125	0.0100475	0.0352967	-0.0252492	-1.81269	0.176335	0.473245	intron.gene	NO	NO	NO	NO	NO	NO	NO	NO	NO	NO	Yes:2	Yes:2
chr1	12540068	12540069	0.0565502	0.193372	0.136822	0.00939921	0.0822253	0.0860447	0.941125	0.00676099	0.00740369	-0.0006427	-0.13101	9.7765e-08	0.00025694	intergenic	NO	NO	NO	NO	NO	NO	NO	NO	Yes:	NO	NO	NO
chr1	3795684	3795685	0.0294508	0.146015	0.116564	0.00940014	0.0616165	0.187415	0.941125	0.0037966	0.0351243	-0.0313277	-3.20969	0.00469603	0.0690002	intron.gene	NO	NO	NO	NO	NO	NO	NO	NO	NO	NO	Yes:2	Yes:2
chr19	55162127	55162128	0.0568182	0.165152	0.108333	0.00940189	0.151695	0.230995	0.941125	0.021177	0.0533586	-0.0321816	-1.33322	0.0980897	0.344566	prom5K.cpgshlv.intergenic	Yes:ENSMMUG00000016507	NO	NO	NO	NO	NO	Yes:ENSMMUG00000016507	NO	Yes:	NO	NO	NO	(ENSMMUG00000016507:UBE2S:ubiquitin conjugating enzyme E2 S [Source:VGNC Symbol;Acc:VGNC:79099]),
chr5	177311947	177311948	0	0.151667	0.151667	0.00950298	0	0.282892	0.941125	0	0.0722012	-0.0722012	1	0.000233878	0.011601	intron.gene	NO	NO	NO	NO	NO	NO	NO	NO	NO	NO	Yes:1	Yes:1
chr6	89887981	89887982	0.241461	0.0863341	-0.155127	0.00953217	0.297631	0.10614	0.941125	0.088584	0.0112657	0.0773182	2.97511	0.825809	0.940997	intergenic	NO	NO	NO	NO	NO	NO	NO	NO	Yes:	NO	NO	NO
chr2	241035603	241035604	0.0489583	0.16301	0.114051	0.00953244	0.12299	0.129986	0.941125	0.0151267	0.0168964	-0.00176979	-0.159627	0.0888221	0.328943	intergenic	NO	NO	NO	NO	NO	NO	NO	NO	Yes:	NO	NO	NO
chr6	170088485	170088486	0.0119048	0.236688	0.224784	0.00956169	0.0412393	0.291215	0.941125	0.00170068	0.0848064	-0.0831057	-5.63999	0.00839586	0.101272	cpgshlv.intergenic	NO	NO	NO	NO	NO	NO	Yes:ENSMMUG00000008848	NO	Yes:	NO	NO	NO	(ENSMMUG00000008848:NEURL1B:neuralized E3 ubiquitin protein ligase 1B [Source:VGNC Symbol;Acc:VGNC:75292]),
chr16	2178943	2178944	0.00833333	0.166667	0.158333	0.00956953	0.0288675	0.235702	0.941125	0.000833333	0.0555556	-0.0547222	-6.05889	0.0090951	0.106281	intron.gene	NO	NO	NO	NO	NO	NO	NO	NO	NO	NO	Yes:3	Yes:3
chr18	64002795	64002796	0.0833333	0.228355	0.145022	0.00958498	0.288675	0.184644	0.941125	0.0833333	0.0340935	0.0492398	1.2894	0.957687	0.983415	intron.gene	NO	NO	NO	NO	NO	NO	NO	NO	NO	NO	Yes:4	Yes:4
chr5	79829454	79829455	0.0297	0.18699	0.15729	0.0096274	0.0509688	0.131476	0.941125	0.00259782	0.0172859	-0.0146881	-2.73422	0.789173	0.923539	intron.gene	NO	NO	NO	NO	NO	NO	NO	NO	NO	NO	Yes:1	Yes:1
chr19	7873861	7873862	0.167469	0.0351779	-0.132291	0.00968807	0.112664	0.0553315	0.941125	0.0125759	0.00306158	0.00951432	2.03831	0.237686	0.54878	intergenic	NO	NO	NO	NO	NO	NO	NO	NO	Yes:	NO	NO	NO
chr8	144327487	144327488	0.0151515	0.140322	0.12517	0.00968815	0.0524864	0.299072	0.941125	0.00275482	0.0894442	-0.0866894	-5.02096	0.0810475	0.323031	intergenic	NO	NO	NO	NO	NO	NO	NO	NO	Yes:	NO	NO	NO
chr16	88785977	88785978	0.176849	0.0454545	-0.131395	0.00969845	0.255795	0.150756	0.941125	0.0654309	0.0227273	0.0427036	1.52555	0.0371244	0.207949	intergenic	NO	NO	NO	NO	NO	NO	NO	NO	Yes:	NO	NO	NO
chr3	139559606	139559607	0.0208333	0.235203	0.214369	0.00978206	0.0721688	0.343014	0.941125	0.00520833	0.117659	-0.112451	-4.49764	0.00107355	0.0303281	intergenic	NO	NO	NO	NO	NO	NO	NO	NO	Yes:	NO	NO	NO
chr6	44245959	44245960	0.144835	0.0248737	-0.119961	0.0097849	0.1466	0.0440978	0.941125	0.0214917	0.00194462	0.0195471	3.46622	0.917047	0.97072	intergenic	NO	NO	NO	NO	NO	NO	NO	NO	Yes:	NO	NO	NO
chr15	82952209	82952210	0.161181	0.0455251	-0.115656	0.0097929	0.100918	0.092365	0.941125	0.0101845	0.0085313	0.00165323	0.255542	0.697628	0.883734	intron.gene	NO	NO	NO	NO	NO	NO	NO	NO	NO	NO	Yes:2	Yes:2
chr22	29478340	29478341	0.179619	0.0378788	-0.141741	0.00980431	0.190106	0.0863105	0.941125	0.033084	0.00744949	0.0256345	2.15092	0.000581462	0.0203251	intergenic	NO	NO	NO	NO	NO	NO	NO	NO	Yes:	NO	NO	NO
chr19	53993024	53993025	0.0477273	0.162182	0.114455	0.0098752	0.0840049	0.171127	0.941125	0.00748062	0.0292845	-0.0218038	-1.96891	0.00918059	0.10685	cpgshlv.cpgsho.intron.gene	NO	NO	NO	NO	NO	NO	Yes:ENSMMUG00000063299	Yes:ENSMMUG00000063299	NO	NO	Yes:1	Yes:1	(ENSMMUG00000063299),
chr17	67637414	67637415	0.134454	0.374578	0.240124	0.00989206	0.246389	0.286188	0.941125	0.0607077	0.0819037	-0.021196	-0.432049	0.978953	0.991848	intergenic	NO	NO	NO	NO	NO	NO	NO	NO	Yes:	NO	NO	NO
chr5	10261853	10261854	0.0660774	0.240051	0.173974	0.00992345	0.155674	0.33492	0.941125	0.0242343	0.112171	-0.087937	-2.21058	0.105588	0.360717	intergenic	NO	NO	NO	NO	NO	NO	NO	NO	Yes:	NO	NO	NO
chr19	38565060	38565061	0.127118	0	-0.127118	0.00992671	0.24393	0	0.941125	0.0595017	0	0.0595017	1	0.000193205	0.0102266	cpgshlv.cpgsho.intron.gene	NO	NO	NO	NO	NO	NO	Yes:ENSMMUG00000058926	Yes:ENSMMUG00000058926	NO	NO	Yes:1	Yes:1	(ENSMMUG00000058926:LRFN1:leucine rich repeat and fibronectin type III domain containing 1 [Source:HGNC Symbol;Acc:HGNC:29290]),
chr5	10248366	10248367	0.221761	0.586594	0.364834	0.00996747	0.284692	0.310741	0.941125	0.0810494	0.0965602	-0.0155108	-0.252628	0.227574	0.538019	intergenic	NO	NO	NO	NO	NO	NO	NO	NO	Yes:	NO	NO	NO
chr12	114480976	114480977	0.00757576	0.191558	0.183983	0.00999889	0.0262432	0.301097	0.941125	0.000688705	0.0906591	-0.0899704	-7.04042	0.658692	0.861481	intron.gene	NO	NO	NO	NO	NO	NO	NO	NO	NO	NO	Yes:2	Yes:2
chr10	50063332	50063333	0.0673341	0.231462	0.164128	0.0100001	0.122847	0.193142	0.941125	0.0150913	0.0373038	-0.0222125	-1.30561	0.645475	0.853675	intron.gene	NO	NO	NO	NO	NO	NO	NO	NO	NO	NO	Yes:9	Yes:9
chr9	137526219	137526220	0.0861111	0.233506	0.147394	0.0100006	0.12015	0.147667	0.941125	0.014436	0.0218056	-0.00736953	-0.595022	0.000515295	0.0187603	intergenic	NO	NO	NO	NO	NO	NO	NO	NO	Yes:	NO	NO	NO
chr22	32203439	32203440	0.0416667	0.216204	0.174538	0.0100495	0.144338	0.247705	0.941125	0.0208333	0.0613577	-0.0405244	-1.55835	5.62317e-07	0.000598478	intergenic	NO	NO	NO	NO	NO	NO	NO	NO	Yes:	NO	NO	NO
chr1	182953189	182953190	0.102585	0.405023	0.302438	0.0100574	0.110386	0.33745	0.941125	0.012185	0.113872	-0.101687	-3.22424	0.0651662	0.286776	intron.gene	NO	NO	NO	NO	NO	NO	NO	NO	NO	NO	Yes:1	Yes:1
chr10	123972674	123972675	0	0.116471	0.116471	0.0100724	0	0.23297	0.941125	0	0.0542749	-0.0542749	1	0.000288038	0.0131434	intergenic	NO	NO	NO	NO	NO	NO	NO	NO	Yes:	NO	NO	NO
chr11	117986128	117986129	0.20202	0	-0.20202	0.0101251	0.33173	0	0.941125	0.103057	0	0.103057	1	0.0436026	0.223006	intron.gene	NO	NO	NO	NO	NO	NO	NO	NO	NO	NO	Yes:3	Yes:3
chr6	149546632	149546633	0.21176	0.040404	-0.171356	0.0101455	0.236631	0.102713	0.941125	0.0512743	0.0105499	0.0407243	2.281	0.112522	0.375103	intergenic	NO	NO	NO	NO	NO	NO	NO	NO	Yes:	NO	NO	NO
chr1	28236950	28236951	0.0649351	0.181152	0.116217	0.0102044	0.215365	0.146953	0.941125	0.0421731	0.0215951	0.020578	0.96562	0.980251	0.992358	intergenic	NO	NO	NO	NO	NO	NO	NO	NO	Yes:	NO	NO	NO
chr2	45006286	45006287	0.00909091	0.131944	0.122854	0.0102159	0.0301511	0.304401	0.941125	0.000833333	0.0926601	-0.0918268	-6.79691	0.0143555	0.123008	cpgshlv.intron.gene	NO	NO	NO	NO	NO	NO	Yes:ENSMMUG00000012406	NO	NO	NO	Yes:1	Yes:1	(ENSMMUG00000012406:PCOLCE2:procollagen C-endopeptidase enhancer 2 [Source:VGNC Symbol;Acc:VGNC:75783]),
chr14	102507841	102507842	0.0643939	0.218182	0.153788	0.0102344	0.158005	0.144569	0.941125	0.0249656	0.0209003	0.00406531	0.256419	0.48984	0.756239	intergenic	NO	NO	NO	NO	NO	NO	NO	NO	Yes:	NO	NO	NO
chr20	30489041	30489042	0.0674242	0.253918	0.186494	0.0102633	0.110708	0.153006	0.941125	0.0111959	0.023411	-0.0122151	-1.06422	0.00168733	0.0400869	intergenic	NO	NO	NO	NO	NO	NO	NO	NO	Yes:	NO	NO	NO
chr12	120361590	120361591	0.0621212	0.181494	0.119372	0.0102688	0.118811	0.173887	0.941125	0.0128554	0.0302368	-0.0173814	-1.23393	0.336615	0.642022	intron.gene	NO	NO	NO	NO	NO	NO	NO	NO	NO	NO	Yes:3	Yes:3
chr17	81902084	81902085	0.146991	0	-0.146991	0.0102709	0.253791	0	0.941125	0.06441	0	0.06441	1	7.66704e-05	0.00714922	intron.gene	NO	NO	NO	NO	NO	NO	NO	NO	NO	NO	Yes:8	Yes:8
chr18	35950344	35950345	0.115975	0	-0.115975	0.0102803	0.178521	0	0.941125	0.0318696	0	0.0318696	1	0.000138762	0.00851284	intron.gene	NO	NO	NO	NO	NO	NO	NO	NO	NO	NO	Yes:1	Yes:1
chr16	55324	55325	0.0264706	0.338708	0.312238	0.0103201	0.0916968	0.238012	0.941125	0.0084083	0.0566497	-0.0482413	-2.75218	0.10223	0.353584	intron.gene	NO	NO	NO	NO	NO	NO	NO	NO	NO	NO	Yes:2	Yes:2
chr3	49199427	49199428	0.0983204	0.287845	0.189525	0.0103256	0.0934388	0.239683	0.941125	0.0087308	0.0574479	-0.0487171	-2.71807	1.14477e-05	0.00232657	intergenic	NO	NO	NO	NO	NO	NO	NO	NO	Yes:	NO	NO	NO
chr5	179559520	179559521	0.0208333	0.159433	0.1386	0.0103357	0.0721688	0.19064	0.941125	0.00520833	0.0363436	-0.0311352	-2.80281	0.66184	0.863293	intron.gene	NO	NO	NO	NO	NO	NO	NO	NO	NO	NO	Yes:3	Yes:3
chr7	2508521	2508522	0.072026	0.273359	0.201334	0.0103428	0.103841	0.291575	0.941125	0.010783	0.0850159	-0.0742329	-2.97897	0.140075	0.420295	intergenic	NO	NO	NO	NO	NO	NO	NO	NO	Yes:	NO	NO	NO
chr12	1864956	1864957	0.089904	0.345887	0.255983	0.0104024	0.105208	0.275447	0.941125	0.0110687	0.0758712	-0.0648025	-2.77706	1.3941e-05	0.00260969	intergenic	NO	NO	NO	NO	NO	NO	NO	NO	Yes:	NO	NO	NO
chr19	54465490	54465491	0.0868687	0.328916	0.242048	0.0104031	0.125493	0.324418	0.941125	0.0145548	0.105247	-0.090692	-2.85421	0.812007	0.934519	intergenic	NO	NO	NO	NO	NO	NO	NO	NO	Yes:	NO	NO	NO
chr9	115133	115134	0.152394	0.0297721	-0.122622	0.010416	0.121722	0.0458353	0.941125	0.0148163	0.00210087	0.0127155	2.81813	0.354236	0.653397	intergenic	NO	NO	NO	NO	NO	NO	NO	NO	Yes:	NO	NO	NO
chr21	27701395	27701396	0.20123	0.0483683	-0.152861	0.0104348	0.169101	0.0882366	0.941125	0.0285952	0.0077857	0.0208095	1.87687	0.698009	0.883928	intergenic	NO	NO	NO	NO	NO	NO	NO	NO	Yes:	NO	NO	NO
chr19	950693	950694	0.0337302	0.257886	0.224156	0.0104559	0.0965592	0.226522	0.941125	0.00932368	0.0513121	-0.0419884	-2.46033	0.15592	0.440343	cpgisl.cpgshlv.cpgsho.intergenic	NO	NO	NO	NO	NO	Yes:ENSMMUG00000010886	Yes:ENSMMUG00000010886	Yes:ENSMMUG00000010886	Yes:	NO	NO	NO	(ENSMMUG00000010886:SBNO2:strawberry notch homolog 2 [Source:VGNC Symbol;Acc:VGNC:77123]),
chr22	38089590	38089591	0.188492	0.0166667	-0.171825	0.0105407	0.214756	0.0527046	0.941125	0.0461202	0.00289706	0.0432232	3.99274	0.0376326	0.209431	intergenic	NO	NO	NO	NO	NO	NO	NO	NO	Yes:	NO	NO	NO
chr5	176365066	176365067	0.281163	0.0905752	-0.190588	0.0105747	0.211987	0.114937	0.941125	0.0411769	0.0132105	0.0279664	1.64015	0.000143294	0.00862415	intergenic	NO	NO	NO	NO	NO	NO	NO	NO	Yes:	NO	NO	NO
chr14	102507688	102507689	0.0833333	0.225108	0.141775	0.010583	0.288675	0.39675	0.941125	0.0833333	0.157411	-0.0740775	-0.917569	0.406085	0.694165	intergenic	NO	NO	NO	NO	NO	NO	NO	NO	Yes:	NO	NO	NO
chr10	116743361	116743362	0.182498	0.0643428	-0.118155	0.0105933	0.127508	0.0747861	0.941125	0.0162584	0.00559297	0.0106654	1.5395	0.00720074	0.091892	intergenic	NO	NO	NO	NO	NO	NO	NO	NO	Yes:	NO	NO	NO
chr17	81517890	81517891	0.388528	0.133944	-0.254584	0.0106051	0.383927	0.250796	0.941125	0.134825	0.0628986	0.0719259	1.09998	0.0530518	0.252153	intron.gene	NO	NO	NO	NO	NO	NO	NO	NO	NO	NO	Yes:5	Yes:5
chr14	92514828	92514829	0.166667	0.481061	0.314394	0.0106237	0.260875	0.383335	0.941125	0.0619318	0.146946	-0.0850139	-1.24653	0.188337	0.491641	intergenic	NO	NO	NO	NO	NO	NO	NO	NO	Yes:	NO	NO	NO
chr19	610390	610391	0.148214	0.391091	0.242877	0.0106325	0.255821	0.189901	0.941125	0.0654444	0.0360624	0.0293819	0.859772	5.16947e-06	0.00154079	cpgshlv.cpgsho.intergenic	NO	NO	NO	NO	NO	NO	Yes:ENSMMUG00000061589	Yes:ENSMMUG00000061589	Yes:	NO	NO	NO	(ENSMMUG00000061589:PRTN3:proteinase 3 [Source:HGNC Symbol;Acc:HGNC:9495]),
chr14	106802635	106802636	0.123737	0.446885	0.323147	0.0107243	0.29642	0.346073	0.941125	0.0803746	0.119767	-0.0393921	-0.575415	0.636248	0.848183	intron.gene	NO	NO	NO	NO	NO	NO	NO	NO	NO	NO	Yes:1	Yes:1
chr1	161202051	161202052	0.267588	0.0726238	-0.194964	0.010728	0.265449	0.134225	0.941125	0.070463	0.0180163	0.0524467	1.96756	0.0339965	0.19679	intergenic	NO	NO	NO	NO	NO	NO	NO	NO	Yes:	NO	NO	NO
chr16	67185188	67185189	0.0708393	0.210966	0.140126	0.0107368	0.100869	0.156213	0.941125	0.0101745	0.0244025	-0.014228	-1.26207	0.0154609	0.126131	intergenic	NO	NO	NO	NO	NO	NO	NO	NO	Yes:	NO	NO	NO
chr9	137170387	137170388	0.025974	0.262121	0.236147	0.0107625	0.0861461	0.253703	0.941125	0.00688048	0.064365	-0.0574845	-3.22569	0.469146	0.741137	intergenic	NO	NO	NO	NO	NO	NO	NO	NO	Yes:	NO	NO	NO
chr1	17181895	17181896	0	0.131117	0.131117	0.0107666	0	0.298077	0.941125	0	0.0888498	-0.0888498	1	0.136433	0.415356	intron.gene	NO	NO	NO	NO	NO	NO	NO	NO	NO	NO	Yes:2	Yes:2
chr8	41567725	41567726	0.0121212	0.293187	0.281066	0.0107825	0.0402015	0.328492	0.941125	0.00178908	0.107907	-0.106118	-5.91443	0.23444	0.545721	intergenic	NO	NO	NO	NO	NO	NO	NO	NO	Yes:	NO	NO	NO
chr22	50400191	50400192	0.0336605	0.153776	0.120116	0.0107845	0.0678916	0.147232	0.941125	0.00460927	0.0216772	-0.0170679	-2.23357	0.730737	0.901487	intergenic	NO	NO	NO	NO	NO	NO	NO	NO	Yes:	NO	NO	NO
chr12	68406358	68406359	0.179374	0.0525193	-0.126855	0.010858	0.163031	0.149253	0.941125	0.0265792	0.0222766	0.00430261	0.254769	0.563213	0.801422	intergenic	NO	NO	NO	NO	NO	NO	NO	NO	Yes:	NO	NO	NO
chr2	65344802	65344803	0.147447	0.0301747	-0.117272	0.0108666	0.195988	0.0531514	0.941125	0.0384114	0.00282508	0.0355863	3.76517	0.262643	0.573452	intergenic	NO	NO	NO	NO	NO	NO	NO	NO	Yes:	NO	NO	NO
chr3	197751517	197751518	0.0238665	0.220528	0.196662	0.010876	0.0472973	0.238462	0.941125	0.00223704	0.0568643	-0.0546273	-4.66786	0.963156	0.985632	intergenic	NO	NO	NO	NO	NO	NO	NO	NO	Yes:	NO	NO	NO
chr5	60978096	60978097	0.0138889	0.165022	0.151133	0.0108839	0.0481125	0.196022	0.941125	0.00231481	0.0384248	-0.03611	-4.05307	0.0207157	0.151523	intergenic	NO	NO	NO	NO	NO	NO	NO	NO	Yes:	NO	NO	NO
chr17	76480786	76480787	0.0238095	0.134246	0.110436	0.0109487	0.0824786	0.136785	0.941125	0.00680272	0.0187102	-0.0119075	-1.45964	0.000182403	0.00985307	intergenic	NO	NO	NO	NO	NO	NO	NO	NO	Yes:	NO	NO	NO
chr11	70443716	70443717	0.0277778	0.145366	0.117588	0.0110178	0.0648749	0.116785	0.941125	0.00420875	0.0136388	-0.00943007	-1.69625	0.190171	0.494419	intergenic	NO	NO	NO	NO	NO	NO	NO	NO	Yes:	NO	NO	NO
chr6	27757719	27757720	0.271062	0.0113636	-0.259699	0.0110426	0.326176	0.0376889	0.941125	0.101645	0.00142045	0.100224	6.16104	0.122379	0.394275	intergenic	NO	NO	NO	NO	NO	NO	NO	NO	Yes:	NO	NO	NO
chr20	44642543	44642544	0.0217087	0.141404	0.119695	0.0110508	0.0443881	0.225392	0.941125	0.00197031	0.0508014	-0.0488311	-4.68838	0.0747909	0.312764	intergenic	NO	NO	NO	NO	NO	NO	NO	NO	Yes:	NO	NO	NO
chr14	49621647	49621648	0.037037	0.151556	0.114519	0.0110573	0.098625	0.29694	0.941125	0.0097269	0.0881732	-0.0784463	-3.18029	0.161946	0.450179	intron.gene	NO	NO	NO	NO	NO	NO	NO	NO	NO	NO	Yes:2	Yes:2
chr1	33082199	33082200	0.0857372	0.37767	0.291932	0.0111373	0.101341	0.204842	0.941125	0.0102701	0.0419602	-0.0316901	-2.03057	8.71952e-08	0.000244474	intergenic	NO	NO	NO	NO	NO	NO	NO	NO	Yes:	NO	NO	NO
chr7	73636427	73636428	0.0748208	0.242886	0.168065	0.011141	0.130379	0.288665	0.941125	0.0169986	0.0833276	-0.066329	-2.29338	0.801187	0.929382	intergenic	NO	NO	NO	NO	NO	NO	NO	NO	Yes:	NO	NO	NO
chr21	44793462	44793463	0.0590278	0.19314	0.134112	0.0111422	0.115768	0.260506	0.941125	0.0134023	0.0678633	-0.054461	-2.34016	0.24316	0.553621	intergenic	NO	NO	NO	NO	NO	NO	NO	NO	Yes:	NO	NO	NO
chr17	3916906	3916907	0.156711	0.0152381	-0.141473	0.0111738	0.229194	0.0375678	0.941125	0.0525297	0.00141134	0.0511184	5.218	0.582591	0.814291	intron.gene	NO	NO	NO	NO	NO	NO	NO	NO	NO	NO	Yes:1	Yes:1
chr9	118283	118284	0.103611	0.31458	0.210969	0.0112264	0.152768	0.349965	0.941125	0.0233379	0.122476	-0.0991376	-2.39175	0.147348	0.426533	intergenic	NO	NO	NO	NO	NO	NO	NO	NO	Yes:	NO	NO	NO
chr7	73769578	73769579	0.272989	0.0666597	-0.206329	0.0112737	0.164376	0.0908856	0.941125	0.0270193	0.0082602	0.0187591	1.70974	0.000125688	0.00826426	intergenic	NO	NO	NO	NO	NO	NO	NO	NO	Yes:	NO	NO	NO
chr13	110409900	110409901	0.0490079	0.170559	0.121551	0.0112939	0.0646292	0.158855	0.941125	0.00417693	0.0252348	-0.0210579	-2.5949	0.391555	0.684173	intergenic	NO	NO	NO	NO	NO	NO	NO	NO	Yes:	NO	NO	NO
chr17	78431432	78431433	0.00396825	0.131223	0.127255	0.0112958	0.0137464	0.197588	0.941125	0.000188964	0.0390411	-0.0388521	-7.69073	0.39226	0.684514	intron.gene	NO	NO	NO	NO	NO	NO	NO	NO	NO	NO	Yes:1	Yes:1
chr5	146379316	146379317	0.0435295	0.159243	0.115713	0.011355	0.0654775	0.156958	0.941125	0.0042873	0.024636	-0.0203487	-2.52262	0.00728868	0.0926372	intergenic	NO	NO	NO	NO	NO	NO	NO	NO	Yes:	NO	NO	NO
chr16	85610897	85610898	0.16814	0.0579014	-0.110238	0.0113721	0.121485	0.0694347	0.941125	0.0147586	0.00482117	0.00993747	1.6141	0.00233694	0.0451541	intergenic	NO	NO	NO	NO	NO	NO	NO	NO	Yes:	NO	NO	NO
chr2	172726536	172726537	0.172939	0	-0.172939	0.0113829	0.153284	0	0.941125	0.0226816	0	0.0226816	1	0.00368157	0.0580423	intergenic	NO	NO	NO	NO	NO	NO	NO	NO	Yes:	NO	NO	NO
chr18	31677809	31677810	0.169521	0.0471108	-0.12241	0.0114066	0.170744	0.0464768	0.941125	0.0291534	0.00216009	0.0269933	3.7545	0.726066	0.899039	intron.gene	NO	NO	NO	NO	NO	NO	NO	NO	NO	NO	Yes:1	Yes:1
chr18	64002797	64002798	0.00520833	0.137987	0.132779	0.0114144	0.0180422	0.166727	0.941125	0.000325521	0.0277977	-0.0274722	-6.41607	0.0230358	0.16194	intron.gene	NO	NO	NO	NO	NO	NO	NO	NO	NO	NO	Yes:4	Yes:4
chr8	144700664	144700665	0.112892	0	-0.112892	0.0114347	0.168647	0	0.941125	0.0284417	0	0.0284417	1	0.000435165	0.0167694	prom5K.intergenic	Yes:ENSMMUG00000055579	NO	NO	NO	NO	NO	NO	NO	Yes:	NO	NO	NO	(ENSMMUG00000055579),
chr20	3751876	3751877	0.101323	0.305927	0.204605	0.0114391	0.200197	0.282026	0.941125	0.0400787	0.0795386	-0.0394598	-0.988818	0.755259	0.906369	intron.gene	NO	NO	NO	NO	NO	NO	NO	NO	NO	NO	Yes:2	Yes:2
chr3	122913435	122913436	0.0762987	0.259307	0.183009	0.011474	0.109029	0.341043	0.941125	0.0118874	0.11631	-0.104423	-3.29047	0.456587	0.732324	intron.gene	NO	NO	NO	NO	NO	NO	NO	NO	NO	NO	Yes:5	Yes:5
chr19	17828139	17828140	0.370808	0.104418	-0.26639	0.0114765	0.248509	0.171902	0.941125	0.0617568	0.0295504	0.0322064	1.06342	0.11287	0.375811	cpgshlv.cpgsho.intergenic	NO	NO	NO	NO	NO	NO	Yes:ENSMMUG00000050519	Yes:ENSMMUG00000050519	Yes:	NO	NO	NO	(ENSMMUG00000050519),
chr4	7192089	7192090	0	0.189773	0.189773	0.0114966	0	0.303096	0.941125	0	0.0859547	-0.0859547	1	9.25393e-05	0.00772874	3UTR.exon.gene	NO	NO	NO	NO	Yes:ENSMMUG00000000428	NO	NO	NO	NO	Yes:	NO	Yes:2
chr17	74249898	74249899	0.0405983	0.179063	0.138465	0.0115682	0.102248	0.229445	0.941125	0.0104546	0.052645	-0.0421904	-2.33215	0.0740501	0.31081	intron.gene	NO	NO	NO	NO	NO	NO	NO	NO	NO	NO	Yes:1	Yes:1
chr19	18433801	18433802	0.12037	0	-0.12037	0.0115738	0.200159	0	0.941125	0.0400636	0	0.0400636	1	4.78283e-06	0.00148801	exon.gene	NO	NO	NO	NO	NO	NO	NO	NO	NO	Yes:	NO	Yes:2
chr19	4580465	4580466	0.117063	0	-0.117063	0.0115779	0.202657	0	0.941125	0.0410697	0	0.0410697	1	0.00031706	0.0138718	cpgshlv.cpgsho.intron.gene	NO	NO	NO	NO	NO	NO	Yes:ENSMMUG00000010998:ENSMMUG00000042809	Yes:ENSMMUG00000010998:ENSMMUG00000042809	NO	NO	Yes:2	Yes:2	(ENSMMUG00000010998:TNFAIP8L1:TNF alpha induced protein 8 like 1 [Source:VGNC Symbol;Acc:VGNC:79694]), (ENSMMUG00000042809:MYDGF:myeloid derived growth factor [Source:HGNC Symbol;Acc:HGNC:16948]),
chr5	38467725	38467726	0.0429293	0.151299	0.108369	0.0115935	0.0854864	0.203655	0.941125	0.00730793	0.0414752	-0.0341673	-2.50471	0.042591	0.220317	intron.gene	NO	NO	NO	NO	NO	NO	NO	NO	NO	NO	Yes:3	Yes:3
chr16	3047492	3047493	0.0231481	0.17198	0.148831	0.0116656	0.0801875	0.192959	0.941125	0.00643004	0.0372333	-0.0308033	-2.53369	0.127148	0.401479	intron.gene	NO	NO	NO	NO	NO	NO	NO	NO	NO	NO	Yes:1	Yes:1
chr13	25046692	25046693	0	0.110476	0.110476	0.0116779	0	0.296533	0.941125	0	0.0879321	-0.0879321	1	0.0229512	0.161561	intergenic	NO	NO	NO	NO	NO	NO	NO	NO	Yes:	NO	NO	NO
chr20	36605040	36605041	0.0249554	0.196128	0.171173	0.0117034	0.0598676	0.169891	0.941125	0.00358413	0.028863	-0.0252788	-3.00953	0.119265	0.388472	cpgshlv.cpgsho.intron.gene	NO	NO	NO	NO	NO	NO	Yes:ENSMMUG00000021261	Yes:ENSMMUG00000021261	NO	NO	Yes:5	Yes:5	(ENSMMUG00000021261:ZNF423:zinc finger protein 423 [Source:VGNC Symbol;Acc:VGNC:99636]),
chr19	6425658	6425659	0.111214	0	-0.111214	0.0117431	0.132801	0	0.941125	0.0176362	0	0.0176362	1	1.89944e-07	0.000363707	cpgshlv.intergenic	NO	NO	NO	NO	NO	NO	Yes:ENSMMUG00000014216	NO	Yes:	NO	NO	NO	(ENSMMUG00000014216:TUBB4A:tubulin beta 4A class IVa [Source:HGNC Symbol;Acc:HGNC:20774]),
chr3	63278522	63278523	0.0459645	0.161663	0.115699	0.0117509	0.0833867	0.140817	0.941125	0.00695334	0.0198294	-0.012876	-1.51186	0.0536398	0.253902	intergenic	NO	NO	NO	NO	NO	NO	NO	NO	Yes:	NO	NO	NO
chr19	18868795	18868796	0.358929	0.0153846	-0.343544	0.0117933	0.298656	0.0486504	0.941125	0.0891951	0.00418664	0.0850085	4.4131	0.995626	0.998346	cpgshlv.cpgsho.intron.gene	NO	NO	NO	NO	NO	NO	Yes:ENSMMUG00000008576	Yes:ENSMMUG00000008576	NO	NO	Yes:1	Yes:1	(ENSMMUG00000008576:TM6SF2:transmembrane 6 superfamily member 2 [Source:VGNC Symbol;Acc:VGNC:78567]),
chr19	40487800	40487801	0.0770833	0.21115	0.134067	0.0118078	0.147672	0.178778	0.941125	0.0218071	0.0319616	-0.0101544	-0.551538	0.781191	0.919547	intron.gene	NO	NO	NO	NO	NO	NO	NO	NO	NO	NO	Yes:2	Yes:2
chr22	29470550	29470551	0.0236928	0.142424	0.118731	0.0118615	0.0563128	0.147641	0.941125	0.00317113	0.021798	-0.0186269	-2.78113	0.164109	0.453696	intergenic	NO	NO	NO	NO	NO	NO	NO	NO	Yes:	NO	NO	NO
chr7	63790036	63790037	0.0557338	0.192306	0.136573	0.0118619	0.08445	0.166895	0.941125	0.0080792	0.027854	-0.0197748	-1.7856	0.00391119	0.0606238	intron.gene	NO	NO	NO	NO	NO	NO	NO	NO	NO	NO	Yes:3	Yes:3
chr2	174329390	174329391	0.0490882	0.188709	0.139621	0.0118835	0.0767935	0.217522	0.941125	0.00589725	0.0473158	-0.0414185	-3.00421	0.185075	0.486639	intron.gene	NO	NO	NO	NO	NO	NO	NO	NO	NO	NO	Yes:4	Yes:4
chr19	9014952	9014953	0.312961	0.104591	-0.20837	0.0118866	0.193829	0.112963	0.941125	0.0375698	0.0127607	0.0248091	1.55787	2.45267e-05	0.0036267	cpgshlv.cpgsho.intergenic	NO	NO	NO	NO	NO	NO	Yes:ENSMMUG00000052663	Yes:ENSMMUG00000052663	Yes:	NO	NO	NO	(ENSMMUG00000052663:OR7D4:olfactory receptor family 7 subfamily D member 4 [Source:HGNC Symbol;Acc:HGNC:8380]),
chr5	3177999	3178000	0.22069	0.637059	0.416369	0.0118948	0.265443	0.241556	0.941125	0.0704598	0.0583495	0.0121103	0.27208	0.0538658	0.254584	intron.gene	NO	NO	NO	NO	NO	NO	NO	NO	NO	NO	Yes:3	Yes:3
chr1	228174488	228174489	0.111111	0.315	0.203889	0.0119501	0.295875	0.394441	0.941125	0.0875421	0.144284	-0.0567417	-0.72086	0.185158	0.486767	intergenic	NO	NO	NO	NO	NO	NO	NO	NO	Yes:	NO	NO	NO
chr6	90651808	90651809	0.0238095	0.16681	0.143	0.0120118	0.0556071	0.18218	0.941125	0.00309215	0.0331897	-0.0300975	-3.42405	0.971	0.988714	intron.gene	NO	NO	NO	NO	NO	NO	NO	NO	NO	NO	Yes:5	Yes:5
chr11	2760288	2760289	0.228644	0.787879	0.559235	0.0120214	0.33318	0.402015	0.941125	0.107078	0.161616	-0.0545377	-0.593903	0.119453	0.388829	intron.gene	NO	NO	NO	NO	NO	NO	NO	NO	NO	NO	Yes:1	Yes:1
chr1	8702974	8702975	0.016835	0.202393	0.185558	0.0120441	0.0395533	0.159912	0.941125	0.00156447	0.0255717	-0.0240073	-4.03081	0.661107	0.862884	intron.gene	NO	NO	NO	NO	NO	NO	NO	NO	NO	NO	Yes:3	Yes:3
chr5	140109312	140109313	0.0277778	0.210498	0.18272	0.0121035	0.096225	0.316544	0.941125	0.00925926	0.1002	-0.0909411	-3.43585	0.505265	0.767137	intron.gene	NO	NO	NO	NO	NO	NO	NO	NO	NO	NO	Yes:2	Yes:2
chr3	61743050	61743051	0.147186	0.434085	0.286899	0.0121781	0.280673	0.361189	0.941125	0.0727974	0.130457	-0.05766	-0.84162	0.153645	0.436576	intergenic	NO	NO	NO	NO	NO	NO	NO	NO	Yes:	NO	NO	NO
chr9	136050643	136050644	0.120139	0	-0.120139	0.0121826	0.197569	0	0.941125	0.0390336	0	0.0390336	1	4.07915e-05	0.00497791	intergenic	NO	NO	NO	NO	NO	NO	NO	NO	Yes:	NO	NO	NO
chr16	2091460	2091461	0	0.11	0.11	0.0121868	0	0.233095	0.941125	0	0.05	-0.05	1	9.5202e-05	0.0078011	intron.gene	NO	NO	NO	NO	NO	NO	NO	NO	NO	NO	Yes:6	Yes:6
chr19	19537458	19537459	0.04329	0.197628	0.154338	0.012222	0.0893496	0.159063	0.941125	0.00798336	0.0253011	-0.0173177	-1.66413	0.155367	0.43942	intron.gene	NO	NO	NO	NO	NO	NO	NO	NO	NO	NO	Yes:3	Yes:3
chr8	143430382	143430383	0	0.156277	0.156277	0.0122361	0	0.309575	0.941125	0	0.0878196	-0.0878196	1	0.0390175	0.212993	intergenic	NO	NO	NO	NO	NO	NO	NO	NO	Yes:	NO	NO	NO
chr17	79816111	79816112	0.05	0.436967	0.386967	0.0122885	0.173205	0.399672	0.941125	0.03	0.159738	-0.129738	-2.41267	0.131812	0.407867	intron.gene	NO	NO	NO	NO	NO	NO	NO	NO	NO	NO	Yes:1	Yes:1
chr8	58172613	58172614	0.421206	0.0989262	-0.32228	0.0122953	0.306241	0.105713	0.941125	0.0880263	0.0111751	0.0768512	2.97764	0.0605302	0.273803	intergenic	NO	NO	NO	NO	NO	NO	NO	NO	Yes:	NO	NO	NO
chr6	155121985	155121986	0.00909091	0.195155	0.186064	0.0123456	0.0301511	0.202168	0.941125	0.00109985	0.0408721	-0.0397722	-5.21574	0.0626416	0.279696	intergenic	NO	NO	NO	NO	NO	NO	NO	NO	Yes:	NO	NO	NO
chr5	69493995	69493996	0.0215686	0.130478	0.10891	0.0123476	0.0586808	0.13566	0.941125	0.00344343	0.0184037	-0.0149603	-2.41808	0.0108671	0.116877	intergenic	NO	NO	NO	NO	NO	NO	NO	NO	Yes:	NO	NO	NO
chr2	174025033	174025034	0.122442	0.344415	0.221974	0.0124159	0.116856	0.282193	0.941125	0.0136553	0.0796327	-0.0659775	-2.5439	0.781194	0.919548	intergenic	NO	NO	NO	NO	NO	NO	NO	NO	Yes:	NO	NO	NO
chr16	88967850	88967851	0.0771886	0.219598	0.14241	0.0124193	0.11079	0.191863	0.941125	0.0122743	0.0368115	-0.0245372	-1.58451	0.0324322	0.190872	intergenic	NO	NO	NO	NO	NO	NO	NO	NO	Yes:	NO	NO	NO
chr14	102929283	102929284	0	0.119895	0.119895	0.0124804	0	0.297115	0.941125	0	0.088277	-0.088277	1	0.0106272	0.115632	intergenic	NO	NO	NO	NO	NO	NO	NO	NO	Yes:	NO	NO	NO
chr13	113102649	113102650	0.166296	0.480242	0.313946	0.0124814	0.209027	0.324773	0.941125	0.0436923	0.105477	-0.061785	-1.27148	0.444194	0.723635	intergenic	NO	NO	NO	NO	NO	NO	NO	NO	Yes:	NO	NO	NO
chr15	26967804	26967805	0.025463	0.134466	0.109003	0.0124851	0.0522479	0.170707	0.941125	0.00272984	0.0270851	-0.0243552	-3.31061	0.210956	0.516151	intergenic	NO	NO	NO	NO	NO	NO	NO	NO	Yes:	NO	NO	NO
chr18	36186699	36186700	0.0368056	0.152413	0.115607	0.0124989	0.0776435	0.121287	0.941125	0.00602851	0.0147105	-0.008682	-1.28697	0.313667	0.623844	intergenic	NO	NO	NO	NO	NO	NO	NO	NO	Yes:	NO	NO	NO
chr12	6191851	6191852	0.167929	0.543654	0.375725	0.0125044	0.19789	0.191282	0.941125	0.0391605	0.0413806	-0.00222005	-0.0795534	0.181936	0.481774	intron.gene	NO	NO	NO	NO	NO	NO	NO	NO	NO	NO	Yes:1	Yes:1
chr11	129815856	129815857	0	0.120415	0.120415	0.012508	0	0.236618	0.941125	0	0.0559879	-0.0559879	1	2.72702e-07	0.000438598	intergenic	NO	NO	NO	NO	NO	NO	NO	NO	Yes:	NO	NO	NO
chr2	218034647	218034648	0.042029	0.151655	0.109626	0.0125266	0.100648	0.16502	0.941125	0.01013	0.0272315	-0.0171015	-1.42664	0.818972	0.93782	intergenic	NO	NO	NO	NO	NO	NO	NO	NO	Yes:	NO	NO	NO
chr20	63489132	63489133	0.091453	0.261443	0.16999	0.0125659	0.156864	0.205711	0.941125	0.0246062	0.0414768	-0.0168706	-0.753281	0.00180552	0.0415886	intron.gene	NO	NO	NO	NO	NO	NO	NO	NO	NO	NO	Yes:2	Yes:2
chr19	10009650	10009651	0	0.169632	0.169632	0.0125788	0	0.315503	0.941125	0	0.0995419	-0.0995419	1	0.0226048	0.159998	cpgshlv.intron.gene	NO	NO	NO	NO	NO	NO	Yes:ENSMMUG00000001219	NO	NO	NO	Yes:2	Yes:2	(ENSMMUG00000001219:MRPL4:mitochondrial ribosomal protein L4 [Source:VGNC Symbol;Acc:VGNC:74750]),
chr2	120867692	120867693	0.151549	0.0272727	-0.124276	0.012598	0.213459	0.0904534	0.941125	0.0455649	0.00818182	0.0373831	2.47743	0.0112308	0.118053	intergenic	NO	NO	NO	NO	NO	NO	NO	NO	Yes:	NO	NO	NO
chr6	37502455	37502456	0.15949	0.033982	-0.125508	0.0126243	0.0842799	0.0564973	0.941125	0.00710311	0.00319194	0.00391116	1.15402	0.595829	0.822885	intron.gene	NO	NO	NO	NO	NO	NO	NO	NO	NO	NO	Yes:4	Yes:4
chr7	150947568	150947569	0.10334	0.299546	0.196206	0.012626	0.131345	0.238177	0.941125	0.0172515	0.0567281	-0.0394767	-1.71735	0.000127724	0.00830251	intergenic	NO	NO	NO	NO	NO	NO	NO	NO	Yes:	NO	NO	NO
chr10	133465552	133465553	0.0455653	0.259703	0.214138	0.0126309	0.083762	0.351856	0.941125	0.00701608	0.117554	-0.110537	-4.06651	0.128349	0.402983	intergenic	NO	NO	NO	NO	NO	NO	NO	NO	Yes:	NO	NO	NO
chr19	44905850	44905851	0.0151515	0.170563	0.155411	0.0126338	0.0502519	0.311691	0.941125	0.00231481	0.0971511	-0.0948363	-5.39126	0.051753	0.24825	intron.gene	NO	NO	NO	NO	NO	NO	NO	NO	NO	NO	Yes:3	Yes:3
chr9	110141578	110141579	0.0169492	0.194819	0.17787	0.0127414	0.0587136	0.275382	0.941125	0.00344729	0.075835	-0.0723877	-4.45933	0.0874777	0.327355	intergenic	NO	NO	NO	NO	NO	NO	NO	NO	Yes:	NO	NO	NO
chr11	62382536	62382537	0.087963	0.330579	0.242616	0.0127747	0.176015	0.397222	0.941125	0.0309811	0.157785	-0.126804	-2.3485	0.0272336	0.173008	intron.gene	NO	NO	NO	NO	NO	NO	NO	NO	NO	NO	Yes:3	Yes:3
chr2	106095916	106095917	0.00641026	0.143207	0.136797	0.0127926	0.0222058	0.164692	0.941125	0.000493097	0.0271236	-0.0266305	-5.78154	0.0810773	0.323031	exon.gene	NO	NO	NO	NO	NO	NO	NO	NO	NO	Yes:	NO	Yes:2
chr9	95752235	95752236	0.0858135	0.241515	0.155702	0.0128065	0.182134	0.257309	0.941125	0.0331727	0.0641434	-0.0309708	-0.951306	0.0259246	0.171314	intron.gene	NO	NO	NO	NO	NO	NO	NO	NO	NO	NO	Yes:10	Yes:10
chr5	177099681	177099682	0.0938568	0.387044	0.293187	0.0128586	0.130775	0.256527	0.941125	0.017102	0.0658059	-0.0487038	-1.94405	1.35644e-07	0.000305678	intergenic	NO	NO	NO	NO	NO	NO	NO	NO	Yes:	NO	NO	NO
chr22	43862731	43862732	0.0165289	0.150592	0.134064	0.0128658	0.0548202	0.181627	0.941125	0.00286774	0.0329882	-0.0301204	-3.52396	0.282923	0.591541	intergenic	NO	NO	NO	NO	NO	NO	NO	NO	Yes:	NO	NO	NO
chr19	48875939	48875940	0.480556	0.180952	-0.299603	0.0128667	0.342734	0.228704	0.941125	0.117466	0.0499878	0.0674785	1.2326	0.836897	0.946112	intron.gene	NO	NO	NO	NO	NO	NO	NO	NO	NO	NO	Yes:1	Yes:1
chr6	292062	292063	0.0555556	0.165909	0.110354	0.0128728	0.19245	0.245528	0.941125	0.037037	0.0602841	-0.0232471	-0.702809	0.0700386	0.300101	intergenic	NO	NO	NO	NO	NO	NO	NO	NO	Yes:	NO	NO	NO
chr6	42637518	42637519	0.268473	0	-0.268473	0.0128845	0.400918	0	0.941125	0.160735	0	0.160735	1	3.00873e-05	0.0041097	intron.gene	NO	NO	NO	NO	NO	NO	NO	NO	NO	NO	Yes:5	Yes:5
chr10	132943287	132943288	0.0496032	0.220891	0.171288	0.0129263	0.144457	0.238301	0.941125	0.0208677	0.0567872	-0.0359195	-1.44429	0.200394	0.504938	intergenic	NO	NO	NO	NO	NO	NO	NO	NO	Yes:	NO	NO	NO
chr9	136533869	136533870	0.0943145	0.263475	0.169161	0.012949	0.110794	0.287816	0.941125	0.0122753	0.0828381	-0.0705627	-2.75453	0.0814543	0.323081	intergenic	NO	NO	NO	NO	NO	NO	NO	NO	Yes:	NO	NO	NO
chr20	3799535	3799536	0.111111	0.643939	0.532828	0.0129586	0.295875	0.333523	0.941125	0.0875421	0.111237	-0.0236953	-0.345593	0.868725	0.960445	intron.gene	NO	NO	NO	NO	NO	NO	NO	NO	NO	NO	Yes:7	Yes:7
chr11	101129307	101129308	0.0117063	0.118838	0.107132	0.0130046	0.0315454	0.136501	0.941125	0.000995113	0.0186324	-0.0176373	-4.22681	0.301851	0.611902	intron.gene	NO	NO	NO	NO	NO	NO	NO	NO	NO	NO	Yes:2	Yes:2
chr12	114408220	114408221	0.0577991	0.174484	0.116685	0.0130365	0.106123	0.174026	0.941125	0.0112622	0.0302849	-0.0190228	-1.42712	0.940434	0.976344	intron.gene	NO	NO	NO	NO	NO	NO	NO	NO	NO	NO	Yes:2	Yes:2
chr16	29024072	29024073	0.0104167	0.134374	0.123957	0.0130472	0.0360844	0.145794	0.941125	0.00130208	0.0212559	-0.0199538	-4.02897	0.0477056	0.23589	intron.gene	NO	NO	NO	NO	NO	NO	NO	NO	NO	NO	Yes:2	Yes:2
chr2	219331797	219331798	0.0343585	0.199776	0.165418	0.0130642	0.056668	0.193712	0.941125	0.00321126	0.0375242	-0.0343129	-3.54661	0.881555	0.966008	intergenic	NO	NO	NO	NO	NO	NO	NO	NO	Yes:	NO	NO	NO
chr19	52493466	52493467	0.0434473	0.150851	0.107404	0.0130773	0.0984987	0.179049	0.941125	0.00970199	0.0320584	-0.0223564	-1.72435	0.906826	0.97072	intron.gene	NO	NO	NO	NO	NO	NO	NO	NO	NO	NO	Yes:3	Yes:3
chr9	137222609	137222610	0.0284091	0.168841	0.140432	0.0131139	0.0745163	0.194512	0.941125	0.00555269	0.0378349	-0.0322822	-2.76846	0.396645	0.687428	intergenic	NO	NO	NO	NO	NO	NO	NO	NO	Yes:	NO	NO	NO
chr7	99505039	99505040	0	0.112209	0.112209	0.0131157	0	0.2057	0.941125	0	0.0423126	-0.0423126	1	0.012815	0.120538	intron.gene	NO	NO	NO	NO	NO	NO	NO	NO	NO	NO	Yes:3	Yes:3
chr19	18785708	18785709	0.024087	0.169468	0.145381	0.013169	0.0544355	0.290441	0.941125	0.00274219	0.0843562	-0.081614	-4.94309	0.0174476	0.135668	prom5K.cpgshlv.intron.gene	Yes:ENSMMUG00000010722	NO	NO	NO	NO	NO	Yes:ENSMMUG00000010722	NO	NO	NO	Yes:3	Yes:3	(ENSMMUG00000010722:RFXANK:regulatory factor X associated ankyrin containing protein [Source:VGNC Symbol;Acc:VGNC:76910]),
chr6	147000645	147000646	0.0267792	0.153114	0.126335	0.0131968	0.0559097	0.235803	0.941125	0.00312589	0.0556033	-0.0524774	-4.15283	0.761317	0.909498	intergenic	NO	NO	NO	NO	NO	NO	NO	NO	Yes:	NO	NO	NO
chr16	29808587	29808588	0.182595	0.526348	0.343753	0.0132121	0.172067	0.232118	0.941125	0.0276374	0.0538788	-0.0262413	-0.963094	0.84954	0.951944	intergenic	NO	NO	NO	NO	NO	NO	NO	NO	Yes:	NO	NO	NO
chr1	112509500	112509501	0.0208333	0.129577	0.108743	0.0132282	0.0517985	0.185061	0.941125	0.00268308	0.0342475	-0.0315644	-3.67404	0.971478	0.988901	intron.gene	NO	NO	NO	NO	NO	NO	NO	NO	NO	NO	Yes:6	Yes:6
chr2	113606452	113606453	0.626465	0.135065	-0.4914	0.0132422	0.411687	0.209992	0.941125	0.169486	0.0440965	0.12539	1.94243	0.18176	0.481501	intergenic	NO	NO	NO	NO	NO	NO	NO	NO	Yes:	NO	NO	NO
chr6	168232701	168232702	0.1061	0.306149	0.200049	0.0132528	0.129571	0.185598	0.941125	0.0167888	0.0344467	-0.0176579	-1.03687	0.0010371	0.0296618	intergenic	NO	NO	NO	NO	NO	NO	NO	NO	Yes:	NO	NO	NO
chr10	79609074	79609075	0.0833333	0.400258	0.316925	0.0132727	0.207194	0.300321	0.941125	0.0429293	0.0901925	-0.0472632	-1.07104	0.724224	0.898016	intron.gene	NO	NO	NO	NO	NO	NO	NO	NO	NO	NO	Yes:1	Yes:1
chr7	64100413	64100414	0.109036	0.441794	0.332758	0.0133085	0.164875	0.198552	0.941125	0.0271838	0.0394229	-0.0122391	-0.536288	1.14836e-05	0.00233035	intergenic	NO	NO	NO	NO	NO	NO	NO	NO	Yes:	NO	NO	NO
chr5	191247	191248	0.0884257	0.299811	0.211385	0.0133144	0.109827	0.187314	0.941125	0.012062	0.0350864	-0.0230244	-1.54044	4.50966e-06	0.00145	intergenic	NO	NO	NO	NO	NO	NO	NO	NO	Yes:	NO	NO	NO
chr14	102507822	102507823	0.0166667	0.241634	0.224967	0.0133149	0.057735	0.249673	0.941125	0.00333333	0.0574953	-0.0541619	-4.10841	0.0632359	0.281384	intergenic	NO	NO	NO	NO	NO	NO	NO	NO	Yes:	NO	NO	NO
chr2	171160208	171160209	0.224537	0.0181818	-0.206355	0.0133307	0.347845	0.0603023	0.941125	0.120996	0.00363636	0.117359	5.05632	0.000103959	0.00796381	intergenic	NO	NO	NO	NO	NO	NO	NO	NO	Yes:	NO	NO	NO
chr16	31475753	31475754	0.0777778	0.335281	0.257504	0.0133419	0.127591	0.207025	0.941125	0.0162795	0.0428592	-0.0265797	-1.39655	0.961957	0.98511	intron.gene	NO	NO	NO	NO	NO	NO	NO	NO	NO	NO	Yes:1	Yes:1
chr9	132164299	132164300	0.0345416	0.149595	0.115053	0.0133827	0.0556302	0.214122	0.941125	0.00309472	0.0458481	-0.0427534	-3.88898	0.0101208	0.112776	intergenic	NO	NO	NO	NO	NO	NO	NO	NO	Yes:	NO	NO	NO
chr14	37588484	37588485	0.0191919	0.225974	0.206782	0.013384	0.0427715	0.287891	0.941125	0.00385006	0.0828815	-0.0790314	-4.4281	0.676658	0.871906	intergenic	NO	NO	NO	NO	NO	NO	NO	NO	Yes:	NO	NO	NO
chr13	50127034	50127035	0.0606061	0.288466	0.22786	0.0133926	0.154069	0.211237	0.941125	0.0226076	0.0446212	-0.0220136	-0.980923	0.470554	0.742109	intergenic	NO	NO	NO	NO	NO	NO	NO	NO	Yes:	NO	NO	NO
chr12	54034832	54034833	0.0231481	0.158383	0.135234	0.0134454	0.0553447	0.296751	0.941125	0.00306304	0.0880614	-0.0849983	-4.84547	0.0167861	0.132337	intergenic	NO	NO	NO	NO	NO	NO	NO	NO	Yes:	NO	NO	NO
chr22	36286738	36286739	0.0534091	0.212891	0.159482	0.0134499	0.0915305	0.207851	0.941125	0.00766239	0.043202	-0.0355396	-2.49523	0.885935	0.967889	intergenic	NO	NO	NO	NO	NO	NO	NO	NO	Yes:	NO	NO	NO
chr12	52051961	52051962	0.0515873	0.171236	0.119649	0.0134619	0.120909	0.188132	0.941125	0.014619	0.0353936	-0.0207746	-1.27565	0.358624	0.65714	intron.gene	NO	NO	NO	NO	NO	NO	NO	NO	NO	NO	Yes:3	Yes:3
chr7	289851	289852	0.0208333	0.139899	0.119066	0.0134952	0.0721688	0.241738	0.941125	0.00520833	0.0584371	-0.0532288	-3.48799	0.000420775	0.0164029	intergenic	NO	NO	NO	NO	NO	NO	NO	NO	Yes:	NO	NO	NO
chr20	1466221	1466222	0.0364583	0.172991	0.136533	0.0135054	0.0940651	0.218988	0.941125	0.00884825	0.047956	-0.0391077	-2.43825	0.164176	0.453816	intron.gene	NO	NO	NO	NO	NO	NO	NO	NO	NO	NO	Yes:1	Yes:1
chr2	240672647	240672648	0.0554792	0.183226	0.127747	0.0135227	0.0932828	0.143746	0.941125	0.00870169	0.020663	-0.0119614	-1.24769	5.33681e-05	0.00585921	intergenic	NO	NO	NO	NO	NO	NO	NO	NO	Yes:	NO	NO	NO
chr12	103957776	103957777	0.180828	0.0603954	-0.120432	0.013528	0.16019	0.0857254	0.941125	0.0256608	0.00734884	0.018312	1.80398	0.0116438	0.118972	intergenic	NO	NO	NO	NO	NO	NO	NO	NO	Yes:	NO	NO	NO
chr18	22848311	22848312	0.152883	0.408236	0.255353	0.01356	0.206622	0.184627	0.941125	0.0426925	0.034087	0.0086056	0.324765	0.000427589	0.0165786	cpgisl.intron.gene	NO	NO	NO	NO	NO	Yes:ENSMMUG00000016110	NO	NO	NO	NO	Yes:1	Yes:1	(ENSMMUG00000016110:ST8SIA3:ST8 alpha-N-acetyl-neuraminide alpha-2,8-sialyltransferase 3 [Source:VGNC Symbol;Acc:VGNC:77918]),
chr16	2836396	2836397	0.147547	0.010101	-0.137446	0.0136088	0.173251	0.0335013	0.941125	0.0289019	0.00112233	0.0277796	4.68659	0.000439698	0.016875	intron.gene	NO	NO	NO	NO	NO	NO	NO	NO	NO	NO	Yes:10	Yes:10
chr9	27262155	27262156	0.293953	0.104783	-0.189171	0.0136602	0.242509	0.153716	0.941125	0.0588105	0.0236287	0.0351818	1.31553	0.293332	0.602847	intron.gene	NO	NO	NO	NO	NO	NO	NO	NO	NO	NO	Yes:3	Yes:3
chr20	30922505	30922506	0.0583333	0.238328	0.179995	0.0136607	0.150504	0.252972	0.941125	0.0226515	0.063995	-0.0413435	-1.49835	0.21896	0.526938	intergenic	NO	NO	NO	NO	NO	NO	NO	NO	Yes:	NO	NO	NO
chr10	133569979	133569980	0.0590112	0.338154	0.279143	0.0136771	0.13135	0.254223	0.941125	0.0158472	0.0646294	-0.0487822	-2.02796	0.345186	0.64687	intergenic	NO	NO	NO	NO	NO	NO	NO	NO	Yes:	NO	NO	NO
chr3	194527482	194527483	0.122367	0.362741	0.240374	0.013678	0.180595	0.266484	0.941125	0.0326147	0.0710136	-0.0383989	-1.12257	0.207026	0.510761	intergenic	NO	NO	NO	NO	NO	NO	NO	NO	Yes:	NO	NO	NO
chr20	36605030	36605031	0.0388889	0.189113	0.150224	0.0136888	0.115324	0.157491	0.941125	0.0132997	0.0248035	-0.0115038	-0.899154	0.153909	0.437033	cpgshlv.cpgsho.intron.gene	NO	NO	NO	NO	NO	NO	Yes:ENSMMUG00000021261	Yes:ENSMMUG00000021261	NO	NO	Yes:5	Yes:5	(ENSMMUG00000021261:ZNF423:zinc finger protein 423 [Source:VGNC Symbol;Acc:VGNC:99636]),
chr7	75966651	75966652	0.135194	0.447075	0.311881	0.0136929	0.202488	0.27471	0.941125	0.0410013	0.0754654	-0.0344641	-0.880145	0.0100898	0.112564	intergenic	NO	NO	NO	NO	NO	NO	NO	NO	Yes:	NO	NO	NO
chr5	2750806	2750807	0.14032	0.0213904	-0.118929	0.0137123	0.176427	0.0709438	0.941125	0.0311265	0.00503303	0.0260935	2.62865	0.000113575	0.00808514	intron.gene	NO	NO	NO	NO	NO	NO	NO	NO	NO	NO	Yes:3	Yes:3
chr5	1851395	1851396	0.0189103	0.132627	0.113717	0.0138058	0.0343972	0.164543	0.941125	0.00118317	0.0270743	-0.0258912	-4.5162	0.624135	0.840751	cpgisl.exon.gene	NO	NO	NO	NO	NO	Yes:ENSMMUG00000019945	NO	NO	NO	Yes:	NO	Yes:2	(ENSMMUG00000019945:FGFR3:fibroblast growth factor receptor 3 [Source:VGNC Symbol;Acc:VGNC:72653]),
chr4	1407034	1407035	0.0537037	0.177023	0.123319	0.0138301	0.0887415	0.13633	0.941125	0.00787505	0.018586	-0.010711	-1.23886	0.00550392	0.0768479	cpgisl.exon.gene	NO	NO	NO	NO	NO	Yes:ENSMMUG00000051514	NO	NO	NO	Yes:	NO	Yes:2	(ENSMMUG00000051514:THBS2:thrombospondin 2 [Source:VGNC Symbol;Acc:VGNC:104433]),
chr17	49362791	49362792	0.182492	0.0478295	-0.134662	0.0138464	0.111805	0.0587707	0.941125	0.0125004	0.003454	0.00904644	1.85564	0.000432404	0.0166983	intergenic	NO	NO	NO	NO	NO	NO	NO	NO	Yes:	NO	NO	NO
chr3	69439778	69439779	0.0297619	0.267518	0.237756	0.0139029	0.0831786	0.315172	0.941125	0.00691868	0.0993334	-0.0924147	-3.84371	0.291552	0.600947	intergenic	NO	NO	NO	NO	NO	NO	NO	NO	Yes:	NO	NO	NO
chr16	1073002	1073003	0.0208333	0.205714	0.184881	0.0139179	0.0721688	0.286821	0.941125	0.00520833	0.0754935	-0.0702852	-3.85746	0.0160787	0.128935	intron.gene	NO	NO	NO	NO	NO	NO	NO	NO	NO	NO	Yes:1	Yes:1
chr11	11280264	11280265	0.0128205	0.186993	0.174173	0.0139206	0.0444116	0.172428	0.941125	0.00197239	0.0297315	-0.0277591	-3.91398	0.201762	0.505827	intergenic	NO	NO	NO	NO	NO	NO	NO	NO	Yes:	NO	NO	NO
chr17	66255140	66255141	0.251688	0.0626989	-0.188989	0.0139767	0.315081	0.0933524	0.941125	0.0992758	0.00871466	0.0905612	3.50993	0.371335	0.668589	intergenic	NO	NO	NO	NO	NO	NO	NO	NO	Yes:	NO	NO	NO
chr20	3752139	3752140	0.0393038	0.154694	0.11539	0.0139796	0.0680116	0.213525	0.941125	0.00462557	0.045593	-0.0409674	-3.30111	0.822364	0.93941	intron.gene	NO	NO	NO	NO	NO	NO	NO	NO	NO	NO	Yes:2	Yes:2
chr2	10065705	10065706	0.00925926	0.147758	0.138499	0.0139884	0.032075	0.30139	0.941125	0.00102881	0.0908358	-0.089807	-6.46422	0.00763419	0.0954312	intron.gene	NO	NO	NO	NO	NO	NO	NO	NO	NO	NO	Yes:1	Yes:1
chr22	30270875	30270876	0.529097	0.181426	-0.347671	0.0140399	0.261775	0.207399	0.941125	0.0685261	0.0430145	0.0255116	0.67183	0.00081328	0.0253193	intergenic	NO	NO	NO	NO	NO	NO	NO	NO	Yes:	NO	NO	NO
chr8	29296361	29296362	0.235217	0.633134	0.397916	0.0140967	0.35217	0.414414	0.941125	0.112824	0.171739	-0.0589157	-0.606151	0.0883272	0.328318	intron.gene	NO	NO	NO	NO	NO	NO	NO	NO	NO	NO	Yes:4	Yes:4
chr7	32070854	32070855	0	0.109524	0.109524	0.0140998	0	0.31431	0.941125	0	0.0900021	-0.0900021	1	0.014621	0.123634	intron.gene	NO	NO	NO	NO	NO	NO	NO	NO	NO	NO	Yes:1	Yes:1
chr4	663321	663322	0.0647436	0.19944	0.134696	0.0141008	0.0966527	0.174961	0.941125	0.00934175	0.0306112	-0.0212694	-1.71229	0.00016649	0.00931105	cpgshlv.intergenic	NO	NO	NO	NO	NO	NO	Yes:ENSMMUG00000051124	NO	Yes:	NO	NO	NO	(ENSMMUG00000051124),
chr6	160679090	160679091	0.0397547	0.185745	0.145991	0.0141051	0.0651111	0.127595	0.941125	0.00423945	0.0162805	-0.012041	-1.94119	0.0103652	0.114172	intergenic	NO	NO	NO	NO	NO	NO	NO	NO	Yes:	NO	NO	NO
chr10	101048378	101048379	0.00555556	0.13666	0.131104	0.0141097	0.019245	0.186456	0.941125	0.00037037	0.0347659	-0.0343955	-6.55256	0.0592181	0.270115	intergenic	NO	NO	NO	NO	NO	NO	NO	NO	Yes:	NO	NO	NO
chr13	23695530	23695531	0.0734127	0.236154	0.162741	0.0141376	0.102764	0.281906	0.941125	0.0105605	0.0794711	-0.0689105	-2.91175	0.995903	0.998449	intron.gene	NO	NO	NO	NO	NO	NO	NO	NO	NO	NO	Yes:1	Yes:1
chr13	40486020	40486021	0.0309385	0.163412	0.132473	0.0141556	0.0465332	0.125868	0.941125	0.00216534	0.0158428	-0.0136775	-2.87116	0.000104916	0.00797738	intron.gene	NO	NO	NO	NO	NO	NO	NO	NO	NO	NO	Yes:1	Yes:1
chr17	49973114	49973115	0.150496	0.0114082	-0.139088	0.0142813	0.169519	0.0254422	0.941125	0.0287367	0.000647303	0.0280894	5.47231	0.0404441	0.215755	intergenic	NO	NO	NO	NO	NO	NO	NO	NO	Yes:	NO	NO	NO
chr12	129903750	129903751	0	0.1122	0.1122	0.0142899	0	0.207523	0.941125	0	0.0430658	-0.0430658	1	7.37713e-05	0.00700959	intergenic	NO	NO	NO	NO	NO	NO	NO	NO	Yes:	NO	NO	NO
chr19	511607	511608	0.141286	0.0340909	-0.107195	0.0143346	0.149039	0.113067	0.941125	0.0222125	0.0127841	0.00942844	0.797024	0.00170304	0.0403233	cpgisl.cpgshlv.intron.gene	NO	NO	NO	NO	NO	Yes:ENSMMUG00000022877	Yes:ENSMMUG00000022877	NO	NO	NO	Yes:6	Yes:6	(ENSMMUG00000022877:PALM:paralemmin [Source:VGNC Symbol;Acc:VGNC:75751]),
chr14	22981453	22981454	0	0.133553	0.133553	0.0143594	0	0.304021	0.941125	0	0.0924289	-0.0924289	1	0.0116288	0.118962	exon.gene	NO	NO	NO	NO	NO	NO	NO	NO	NO	Yes:	NO	Yes:1
chr3	33454793	33454794	0.0277778	0.151222	0.123445	0.0143612	0.096225	0.245522	0.941125	0.00925926	0.0602811	-0.0510219	-2.70274	7.20922e-07	0.000662104	intergenic	NO	NO	NO	NO	NO	NO	NO	NO	Yes:	NO	NO	NO
chr18	79952496	79952497	0	0.118365	0.118365	0.0143635	0	0.296057	0.941125	0	0.0876496	-0.0876496	1	0.115764	0.381574	intergenic	NO	NO	NO	NO	NO	NO	NO	NO	Yes:	NO	NO	NO
chr3	14602892	14602893	0.0138889	0.125952	0.112063	0.0143657	0.0481125	0.166608	0.941125	0.00231481	0.025691	-0.0233762	-3.4723	0.0257131	0.170928	intron.gene	NO	NO	NO	NO	NO	NO	NO	NO	NO	NO	Yes:2	Yes:2
chr4	24604780	24604781	0.134965	0.415368	0.280403	0.0144662	0.237702	0.408747	0.941125	0.0565023	0.167074	-0.110572	-1.56411	0.46299	0.736785	intron.gene	NO	NO	NO	NO	NO	NO	NO	NO	NO	NO	Yes:2	Yes:2
chr5	132747912	132747913	0.0478956	0.251279	0.203383	0.0144967	0.0744272	0.283306	0.941125	0.00553941	0.0802625	-0.0747231	-3.85692	0.0922391	0.333947	intergenic	NO	NO	NO	NO	NO	NO	NO	NO	Yes:	NO	NO	NO
chr1	24535218	24535219	0.0509335	0.160614	0.10968	0.0145061	0.100989	0.179364	0.941125	0.0101989	0.0321714	-0.0219726	-1.65737	0.675104	0.870987	intergenic	NO	NO	NO	NO	NO	NO	NO	NO	Yes:	NO	NO	NO
chr14	22226646	22226647	0.00595238	0.128518	0.122566	0.0145186	0.0206197	0.20151	0.941125	0.00042517	0.0406062	-0.040181	-6.57752	0.000330599	0.0141991	intergenic	NO	NO	NO	NO	NO	NO	NO	NO	Yes:	NO	NO	NO
chr5	141389513	141389514	0.0797515	0.220395	0.140643	0.0145376	0.104797	0.123077	0.941125	0.0109824	0.015148	-0.00416561	-0.463936	0.00281234	0.048102	intron.gene	NO	NO	NO	NO	NO	NO	NO	NO	NO	NO	Yes:2	Yes:2
chr10	42242449	42242450	0.181124	0.0493962	-0.131728	0.0145586	0.141179	0.075578	0.941125	0.0199316	0.00571203	0.0142196	1.80298	0.0883038	0.328318	intergenic	NO	NO	NO	NO	NO	NO	NO	NO	Yes:	NO	NO	NO
chr18	64146394	64146395	0.0707748	0.202498	0.131723	0.0145679	0.160685	0.251765	0.941125	0.0258196	0.0633856	-0.037566	-1.29569	0.101024	0.350976	cpgshlv.exon.gene	NO	NO	NO	NO	NO	NO	Yes:ENSMMUG00000017548:ENSMMUG00000017546	NO	NO	Yes:	NO	Yes:2	(ENSMMUG00000017548:LPIN2:lipin 2 [Source:VGNC Symbol;Acc:VGNC:74288]), (ENSMMUG00000017546:EMILIN2:elastin microfibril interfacer 2 [Source:VGNC Symbol;Acc:VGNC:72076]),
chr19	8579089	8579090	0.385232	0.140258	-0.244974	0.0145724	0.15123	0.136936	0.941125	0.0228705	0.0187515	0.004119	0.286481	0.00073279	0.0236297	intergenic	NO	NO	NO	NO	NO	NO	NO	NO	Yes:	NO	NO	NO
chr12	51026678	51026679	0	0.240909	0.240909	0.0146253	0	0.398006	0.941125	0	0.158409	-0.158409	1	0.0104808	0.114918	intergenic	NO	NO	NO	NO	NO	NO	NO	NO	Yes:	NO	NO	NO
chr2	16013343	16013344	0	0.160606	0.160606	0.0146445	0	0.223618	0.941125	0	0.0462588	-0.0462588	1	6.14304e-06	0.00167436	intron.gene	NO	NO	NO	NO	NO	NO	NO	NO	NO	NO	Yes:4	Yes:4
chr13	114200007	114200008	0.099044	0.47962	0.380576	0.014645	0.169964	0.362964	0.941125	0.0288877	0.131743	-0.102856	-2.1892	0.333567	0.640398	intergenic	NO	NO	NO	NO	NO	NO	NO	NO	Yes:	NO	NO	NO
chr6	28863396	28863397	0.0275115	0.139932	0.11242	0.0147052	0.0572111	0.182544	0.941125	0.00327311	0.0333223	-0.0300492	-3.34775	0.686208	0.877396	intergenic	NO	NO	NO	NO	NO	NO	NO	NO	Yes:	NO	NO	NO
chr11	115709657	115709658	0	0.146032	0.146032	0.0147209	0	0.173778	0.941125	0	0.0277979	-0.0277979	1	6.81908e-05	0.00672784	exon.gene	NO	NO	NO	NO	NO	NO	NO	NO	NO	Yes:	NO	Yes:3
chr17	76021718	76021719	0.172727	0.593939	0.421212	0.0147637	0.32891	0.359264	0.941125	0.0996179	0.129071	-0.0294528	-0.373684	0.770359	0.914151	intron.gene	NO	NO	NO	NO	NO	NO	NO	NO	NO	NO	Yes:1	Yes:1
chr1	15379456	15379457	0.0354167	0.168933	0.133516	0.0148983	0.0907408	0.151544	0.941125	0.0082339	0.0229656	-0.0147317	-1.47983	0.95556	0.982556	intron.gene	NO	NO	NO	NO	NO	NO	NO	NO	NO	NO	Yes:1	Yes:1
chr15	40074235	40074236	0.0503027	0.191825	0.141523	0.0150677	0.0885679	0.14006	0.941125	0.00715644	0.0196167	-0.0124603	-1.45477	9.19601e-05	0.00771962	intergenic	NO	NO	NO	NO	NO	NO	NO	NO	Yes:	NO	NO	NO
chr18	72869677	72869678	0	0.107143	0.107143	0.0150688	0	0.31452	0.941125	0	0.0900742	-0.0900742	1	0.0165136	0.131001	intergenic	NO	NO	NO	NO	NO	NO	NO	NO	Yes:	NO	NO	NO
chr7	156616364	156616365	0.0181818	0.190948	0.172766	0.0150924	0.0603023	0.204743	0.941125	0.0033081	0.0419199	-0.0386118	-3.66356	0.0054551	0.0763977	intron.gene	NO	NO	NO	NO	NO	NO	NO	NO	NO	NO	Yes:1	Yes:1
chr1	1539663	1539664	0.0227273	0.132323	0.109596	0.015102	0.0787296	0.151477	0.941125	0.00619835	0.0229453	-0.0167469	-1.88824	0.00296383	0.0496808	intergenic	NO	NO	NO	NO	NO	NO	NO	NO	Yes:	NO	NO	NO
chr1	120354712	120354713	0	0.125	0.125	0.0151566	0	0.30104	0.941125	0	0.090625	-0.090625	1	1.6188e-06	0.000927311	intergenic	NO	NO	NO	NO	NO	NO	NO	NO	Yes:	NO	NO	NO
chr19	13298916	13298917	0.325188	0.0916306	-0.233558	0.0151859	0.26548	0.134189	0.941125	0.0704795	0.0180066	0.052473	1.96868	0.343639	0.645912	intergenic	NO	NO	NO	NO	NO	NO	NO	NO	Yes:	NO	NO	NO
chr16	68668781	68668782	0.0714403	0.200054	0.128614	0.0152042	0.119814	0.194881	0.941125	0.0130992	0.0379787	-0.0248795	-1.53571	0.165683	0.45626	intergenic	NO	NO	NO	NO	NO	NO	NO	NO	Yes:	NO	NO	NO
chr5	172669934	172669935	0.0480159	0.208678	0.160662	0.0152254	0.101736	0.263291	0.941125	0.0103503	0.0693224	-0.0589721	-2.74365	0.886974	0.968329	intergenic	NO	NO	NO	NO	NO	NO	NO	NO	Yes:	NO	NO	NO
chr1	70460857	70460858	0.230823	0.0421757	-0.188648	0.0152479	0.197944	0.0652034	0.941125	0.039182	0.00425148	0.0349305	3.20415	0.0081881	0.0997369	intergenic	NO	NO	NO	NO	NO	NO	NO	NO	Yes:	NO	NO	NO
chr2	112032214	112032215	0.193664	0.0409982	-0.152666	0.0152509	0.244852	0.103181	0.941125	0.0547488	0.0106463	0.0441025	2.36248	0.309198	0.619354	intron.gene	NO	NO	NO	NO	NO	NO	NO	NO	NO	NO	Yes:6	Yes:6
chr18	80160031	80160032	0.0707071	0.227453	0.156746	0.0153171	0.234509	0.30596	0.941125	0.0500038	0.0936116	-0.0436079	-0.904651	0.637532	0.848954	intergenic	NO	NO	NO	NO	NO	NO	NO	NO	Yes:	NO	NO	NO
chr12	121209858	121209859	0.129004	0	-0.129004	0.0153176	0.158013	0	0.941125	0.0228575	0	0.0228575	1	5.85479e-08	0.000195983	intron.gene	NO	NO	NO	NO	NO	NO	NO	NO	NO	NO	Yes:9	Yes:9
chr21	29077424	29077425	0.136111	0	-0.136111	0.0153394	0.185569	0	0.941125	0.034436	0.000195552	0.0342405	7.46022	0.000124183	0.00824816	intergenic	NO	NO	NO	NO	NO	NO	NO	NO	Yes:	NO	NO	NO
chr15	29103525	29103526	0.10812	0.353139	0.245019	0.0153573	0.163818	0.291174	0.941125	0.0268362	0.0792772	-0.052441	-1.56272	0.773738	0.915855	intergenic	NO	NO	NO	NO	NO	NO	NO	NO	Yes:	NO	NO	NO
chr4	138307475	138307476	0.24483	0.0721513	-0.172679	0.0153607	0.154885	0.108952	0.941125	0.0239892	0.0118705	0.0121188	1.01501	0.0139895	0.122374	intron.gene	NO	NO	NO	NO	NO	NO	NO	NO	NO	NO	Yes:1	Yes:1
chr9	27108801	27108802	0.198793	0.0603787	-0.138414	0.0153914	0.302494	0.137281	0.941125	0.0915025	0.0188462	0.0726563	2.27954	0.00097002	0.0284484	intron.gene	NO	NO	NO	NO	NO	NO	NO	NO	NO	NO	Yes:1	Yes:1
chr16	32202532	32202533	0.0677609	0.213805	0.146044	0.0154113	0.107682	0.142664	0.941125	0.0115953	0.020353	-0.00875767	-0.811697	0.0106226	0.115604	exon.gene	NO	NO	NO	NO	NO	NO	NO	NO	NO	Yes:	NO	Yes:1
chr22	17119878	17119879	0.0270833	0.267214	0.240131	0.0154576	0.0652428	0.300044	0.941125	0.00425663	0.0900264	-0.0857698	-4.40257	0.351174	0.650938	intergenic	NO	NO	NO	NO	NO	NO	NO	NO	Yes:	NO	NO	NO
chr11	46367308	46367309	0.123611	0.0142857	-0.109325	0.0154611	0.21561	0.0451754	0.941125	0.0464878	0.00183675	0.044651	4.66163	0.0283422	0.175152	intergenic	NO	NO	NO	NO	NO	NO	NO	NO	Yes:	NO	NO	NO
chr1	44778337	44778338	0.418208	0.137371	-0.280837	0.0154992	0.284216	0.144686	0.941125	0.0807788	0.0209342	0.0598447	1.94812	0.692143	0.880743	intergenic	NO	NO	NO	NO	NO	NO	NO	NO	Yes:	NO	NO	NO
chr16	84841987	84841988	0.0226687	0.190594	0.167925	0.0154998	0.0453195	0.263216	0.941125	0.00205386	0.0692825	-0.0672286	-5.07608	0.99307	0.997346	intergenic	NO	NO	NO	NO	NO	NO	NO	NO	Yes:	NO	NO	NO
chr2	112432873	112432874	0.15747	0.017271	-0.140198	0.0155728	0.248009	0.0182501	0.941125	0.0615086	0.000333066	0.0611755	7.52884	0.388632	0.682169	intron.gene	NO	NO	NO	NO	NO	NO	NO	NO	NO	NO	Yes:6	Yes:6
chr19	1449008	1449009	0.250595	0.654077	0.403482	0.0155844	0.22567	0.352827	0.941125	0.0509267	0.124487	-0.0735602	-1.2895	0.845508	0.950158	intron.gene	NO	NO	NO	NO	NO	NO	NO	NO	NO	NO	Yes:4	Yes:4
chr20	30586250	30586251	0.0314902	0.207576	0.176086	0.0156014	0.0496106	0.343136	0.941125	0.00246121	0.117742	-0.115281	-5.58012	0.406827	0.694747	intergenic	NO	NO	NO	NO	NO	NO	NO	NO	Yes:	NO	NO	NO
chr14	72559523	72559524	0.0242424	0.157925	0.133683	0.0156442	0.0612091	0.160879	0.941125	0.00374656	0.0258819	-0.0221354	-2.78831	0.125697	0.399404	intergenic	NO	NO	NO	NO	NO	NO	NO	NO	Yes:	NO	NO	NO
chr2	176130575	176130576	0	0.118182	0.118182	0.0156629	0	0.27136	0.941125	0.000112037	0.0736364	-0.0735243	-9.3603	0.0352258	0.201328	intron.gene	NO	NO	NO	NO	NO	NO	NO	NO	NO	NO	Yes:2	Yes:2
chr17	61477199	61477200	0.0544974	0.297914	0.243417	0.0156716	0.0837281	0.21471	0.941125	0.00701039	0.0461005	-0.0390901	-2.71722	0.672883	0.869707	intergenic	NO	NO	NO	NO	NO	NO	NO	NO	Yes:	NO	NO	NO
chr15	40074237	40074238	0.0634734	0.211222	0.147749	0.0156919	0.0907786	0.149224	0.941125	0.00750153	0.0222679	-0.0147664	-1.56971	0.000574263	0.0201591	intergenic	NO	NO	NO	NO	NO	NO	NO	NO	Yes:	NO	NO	NO
chr7	155806482	155806483	0.00416667	0.116433	0.112266	0.0157118	0.0144338	0.15845	0.941125	0.000208333	0.0251063	-0.024898	-6.91301	0.0448505	0.226706	intron.gene	NO	NO	NO	NO	NO	NO	NO	NO	NO	NO	Yes:1	Yes:1
chr17	7858425	7858426	0	0.107696	0.107696	0.0157149	0	0.138557	0.941125	0	0.0181262	-0.0181262	1	0.000124505	0.00824843	intergenic	NO	NO	NO	NO	NO	NO	NO	NO	Yes:	NO	NO	NO
chr1	34176828	34176829	0.0277778	0.147994	0.120216	0.0158177	0.0690646	0.213154	0.941125	0.00476992	0.0454344	-0.0406645	-3.25175	0.951196	0.98077	intron.gene	NO	NO	NO	NO	NO	NO	NO	NO	NO	NO	Yes:3	Yes:3
chr3	99638782	99638783	0.0345734	0.152872	0.118299	0.0160011	0.0562649	0.127772	0.941125	0.00316574	0.0163256	-0.0131598	-2.36652	0.448087	0.726405	intron.gene	NO	NO	NO	NO	NO	NO	NO	NO	NO	NO	Yes:2	Yes:2
chr17	1604939	1604940	0.355741	0.112515	-0.243226	0.0160779	0.234451	0.15257	0.941125	0.0549673	0.0232776	0.0316897	1.23963	0.0717836	0.304799	intron.gene	NO	NO	NO	NO	NO	NO	NO	NO	NO	NO	Yes:4	Yes:4
chr17	76538425	76538426	0.0472222	0.197763	0.15054	0.0160864	0.120988	0.189853	0.941125	0.014638	0.0360442	-0.0214062	-1.30004	0.251671	0.562017	intergenic	NO	NO	NO	NO	NO	NO	NO	NO	Yes:	NO	NO	NO
chr1	206925461	206925462	0.164583	0.475783	0.3112	0.0160921	0.176703	0.248866	0.941125	0.0284337	0.0619343	-0.0335006	-1.12314	0.44176	0.721897	intergenic	NO	NO	NO	NO	NO	NO	NO	NO	Yes:	NO	NO	NO
chr17	36626069	36626070	0.0719664	0.222409	0.150443	0.0160993	0.0808137	0.081044	0.941125	0.00653085	0.00656813	-3.7277e-05	-0.00821124	2.02591e-05	0.00323399	intergenic	NO	NO	NO	NO	NO	NO	NO	NO	Yes:	NO	NO	NO
chr17	43645949	43645950	0.0653595	0.202681	0.137321	0.0161197	0.192359	0.20466	0.941125	0.0370021	0.0418857	-0.00488358	-0.17885	0.589531	0.818844	intergenic	NO	NO	NO	NO	NO	NO	NO	NO	Yes:	NO	NO	NO
chr19	12648323	12648324	0.0577957	0.214768	0.156972	0.0161651	0.1113	0.173409	0.941125	0.0123878	0.0300707	-0.0176829	-1.27944	0.901048	0.97072	intron.gene	NO	NO	NO	NO	NO	NO	NO	NO	NO	NO	Yes:5	Yes:5
chr20	2749530	2749531	0.0300325	0.217355	0.187323	0.0162191	0.0675596	0.185061	0.941125	0.00589559	0.0342476	-0.0283521	-2.5383	0.541204	0.786552	3UTR.exon.gene	NO	NO	NO	NO	Yes:ENSMMUG00000015942	NO	NO	NO	NO	Yes:	NO	Yes:2
chr9	127404103	127404104	0.0707071	0.276623	0.205916	0.016223	0.234509	0.372102	0.941125	0.0503382	0.13846	-0.0881219	-1.45974	0.269363	0.577826	intron.gene	NO	NO	NO	NO	NO	NO	NO	NO	NO	NO	Yes:1	Yes:1
chr11	66288918	66288919	0	0.159091	0.159091	0.0162445	0	0.321573	0.941125	0	0.103409	-0.103409	1	0.0452822	0.22809	intergenic	NO	NO	NO	NO	NO	NO	NO	NO	Yes:	NO	NO	NO
chr9	136343037	136343038	0.0424242	0.179002	0.136578	0.0162491	0.0989847	0.297555	0.941125	0.00931786	0.0885389	-0.079221	-3.24824	0.251718	0.562072	intergenic	NO	NO	NO	NO	NO	NO	NO	NO	Yes:	NO	NO	NO
chr14	103141016	103141017	0.0427458	0.167078	0.124332	0.0162954	0.132369	0.203822	0.941125	0.0175214	0.0415436	-0.0240221	-1.2455	0.692889	0.881182	intergenic	NO	NO	NO	NO	NO	NO	NO	NO	Yes:	NO	NO	NO
chr1	182952882	182952883	0.00694444	0.156627	0.149682	0.0162984	0.0240563	0.172577	0.941125	0.000578704	0.0297828	-0.0292041	-5.68551	0.0556818	0.259918	intron.gene	NO	NO	NO	NO	NO	NO	NO	NO	NO	NO	Yes:1	Yes:1
chr11	59198255	59198256	0.0891204	0.288082	0.198962	0.0163101	0.144999	0.257043	0.941125	0.0210248	0.066071	-0.0450462	-1.65193	0.00114981	0.0316439	intergenic	NO	NO	NO	NO	NO	NO	NO	NO	Yes:	NO	NO	NO
chr16	34149755	34149756	0.3	0.0393939	-0.260606	0.0163399	0.383261	0.102	0.941125	0.135305	0.010404	0.124901	3.701	0.0077332	0.0962316	intron.gene	NO	NO	NO	NO	NO	NO	NO	NO	NO	NO	Yes:4	Yes:4
chr22	18078757	18078758	0.0646116	0.19075	0.126138	0.0163662	0.109095	0.180479	0.941125	0.0119018	0.0325728	-0.0206711	-1.45249	0.0023029	0.0450384	intergenic	NO	NO	NO	NO	NO	NO	NO	NO	Yes:	NO	NO	NO
chr9	34371057	34371058	0.0393519	0.291667	0.252315	0.0163833	0.0789756	0.35843	0.941125	0.00623714	0.123359	-0.117121	-4.30583	0.410573	0.697702	intergenic	NO	NO	NO	NO	NO	NO	NO	NO	Yes:	NO	NO	NO
chr10	127738752	127738753	0	0.164502	0.164502	0.0163877	0	0.258299	0.941125	0	0.0667182	-0.0667182	1	1.6075e-05	0.00282809	intergenic	NO	NO	NO	NO	NO	NO	NO	NO	Yes:	NO	NO	NO
chr1	68047308	68047309	0.572661	0.191622	-0.381039	0.0163986	0.320376	0.325015	0.941125	0.102641	0.105635	-0.0029941	-0.0414823	0.200707	0.505124	intron.gene	NO	NO	NO	NO	NO	NO	NO	NO	NO	NO	Yes:4	Yes:4
chr1	156503338	156503339	0.0181818	0.19329	0.175108	0.0164453	0.0603023	0.334787	0.941125	0.00331178	0.112083	-0.108771	-5.08081	0.105766	0.361078	intergenic	NO	NO	NO	NO	NO	NO	NO	NO	Yes:	NO	NO	NO
chr7	151013630	151013631	0.030303	0.174538	0.144235	0.016453	0.100504	0.304185	0.941125	0.00931634	0.0925285	-0.0832122	-3.31206	0.273537	0.581396	intron.gene	NO	NO	NO	NO	NO	NO	NO	NO	NO	NO	Yes:4	Yes:4
chr4	182807043	182807044	0.0525253	0.30101	0.248485	0.0164653	0.0998877	0.30221	0.941125	0.010649	0.0913307	-0.0806816	-3.10038	0.680245	0.873979	intergenic	NO	NO	NO	NO	NO	NO	NO	NO	Yes:	NO	NO	NO
chr9	134136097	134136098	0	0.14	0.14	0.0164877	0	0.227058	0.941125	0	0.0472969	-0.0472969	1	1.36446e-06	0.000863747	intergenic	NO	NO	NO	NO	NO	NO	NO	NO	Yes:	NO	NO	NO
chr2	112432748	112432749	0.162326	0.0151515	-0.147175	0.0165065	0.301755	0.0502519	0.941125	0.0910562	0.00252525	0.088531	5.17226	0.00670078	0.0876669	intron.gene	NO	NO	NO	NO	NO	NO	NO	NO	NO	NO	Yes:6	Yes:6
chr4	190014945	190014946	0.193591	0.0542481	-0.139343	0.0165317	0.118691	0.131428	0.941125	0.0140875	0.0155629	-0.00147544	-0.143699	0.043286	0.222172	intergenic	NO	NO	NO	NO	NO	NO	NO	NO	Yes:	NO	NO	NO
chr13	110475372	110475373	0.219378	0.0404762	-0.178902	0.0165531	0.185936	0.10532	0.941125	0.0345722	0.0115558	0.0230164	1.581	0.785972	0.921944	intergenic	NO	NO	NO	NO	NO	NO	NO	NO	Yes:	NO	NO	NO
chr9	34809880	34809881	0.113283	0.00555556	-0.107728	0.0165605	0.180739	0.0175682	0.941125	0.0326665	0.000550482	0.032116	5.89097	0.0385464	0.21188	intergenic	NO	NO	NO	NO	NO	NO	NO	NO	Yes:	NO	NO	NO
chr17	76021724	76021725	0.172727	0.724242	0.551515	0.0166008	0.32891	0.363957	0.941125	0.109406	0.132465	-0.0230583	-0.275911	0.160243	0.447403	intron.gene	NO	NO	NO	NO	NO	NO	NO	NO	NO	NO	Yes:1	Yes:1
chr2	113979838	113979839	0.466422	0.166889	-0.299533	0.0166242	0.216635	0.169372	0.941125	0.0469308	0.0286868	0.018244	0.710147	0.000210201	0.0108085	intron.gene	NO	NO	NO	NO	NO	NO	NO	NO	NO	NO	Yes:8	Yes:8
chr7	119595099	119595100	0.0889881	0.292738	0.20375	0.0166814	0.154039	0.295286	0.941125	0.0237279	0.0787892	-0.0550613	-1.73141	0.530124	0.779004	intergenic	NO	NO	NO	NO	NO	NO	NO	NO	Yes:	NO	NO	NO
chr9	87944672	87944673	0.102315	0.439453	0.337139	0.0167054	0.138645	0.373446	0.941125	0.0192225	0.139462	-0.12024	-2.859	0.0520257	0.249086	intron.gene	NO	NO	NO	NO	NO	NO	NO	NO	NO	NO	Yes:3	Yes:3
chr19	37334407	37334408	0.0454545	0.154821	0.109366	0.0167328	0.12886	0.200462	0.941125	0.0154086	0.0401849	-0.0247764	-1.38292	0.629738	0.844203	intron.gene	NO	NO	NO	NO	NO	NO	NO	NO	NO	NO	Yes:2	Yes:2
chr19	13011427	13011428	0.0795518	0.236662	0.15711	0.0167999	0.100441	0.201718	0.941125	0.0100883	0.0406901	-0.0306018	-2.01199	0.04291	0.22114	intron.gene	NO	NO	NO	NO	NO	NO	NO	NO	NO	NO	Yes:4	Yes:4
chr8	59076295	59076296	0.0872253	0.361003	0.273778	0.0170436	0.155294	0.367915	0.941125	0.0241162	0.129313	-0.105197	-2.4228	0.159957	0.446922	intron.gene	NO	NO	NO	NO	NO	NO	NO	NO	NO	NO	Yes:3	Yes:3
chr2	199620925	199620926	0	0.188776	0.188776	0.0171056	0	0.217338	0.941125	0	0.047236	-0.047236	1	3.99425e-05	0.00491316	intergenic	NO	NO	NO	NO	NO	NO	NO	NO	Yes:	NO	NO	NO
chr14	60665976	60665977	0.0192308	0.151109	0.131878	0.0171196	0.0666173	0.27219	0.941125	0.00443787	0.0740872	-0.0696493	-4.06128	3.94671e-05	0.00487348	intergenic	NO	NO	NO	NO	NO	NO	NO	NO	Yes:	NO	NO	NO
chr5	178357330	178357331	0.0582702	0.167405	0.109134	0.0171201	0.0816991	0.163098	0.941125	0.00667475	0.026601	-0.0199263	-1.9947	0.313281	0.623448	intergenic	NO	NO	NO	NO	NO	NO	NO	NO	Yes:	NO	NO	NO
chr16	87234144	87234145	0.0450708	0.165336	0.120265	0.0171446	0.0890934	0.118014	0.941125	0.00793763	0.0139272	-0.0059896	-0.811128	0.0160604	0.128837	intergenic	NO	NO	NO	NO	NO	NO	NO	NO	Yes:	NO	NO	NO
chr12	30797108	30797109	0	0.116883	0.116883	0.0171532	0	0.305181	0.941125	0	0.0931354	-0.0931354	1	6.9963e-05	0.00682209	intron.gene	NO	NO	NO	NO	NO	NO	NO	NO	NO	NO	Yes:3	Yes:3
chr5	138953654	138953655	0.0654762	0.230054	0.164578	0.0171963	0.159598	0.184219	0.941125	0.0254716	0.0339368	-0.00846521	-0.413962	0.690248	0.879679	intron.gene	NO	NO	NO	NO	NO	NO	NO	NO	NO	NO	Yes:1	Yes:1
chr16	31095141	31095142	0.155229	0.0204545	-0.134774	0.0172063	0.166953	0.0458505	0.941125	0.0271532	0.00210227	0.0250509	3.6911	0.949131	0.979926	intergenic	NO	NO	NO	NO	NO	NO	NO	NO	Yes:	NO	NO	NO
chr17	42781064	42781065	0.0615079	0.18519	0.123682	0.0172281	0.115067	0.193432	0.941125	0.0132404	0.0374159	-0.0241755	-1.49871	0.0636982	0.282666	intergenic	NO	NO	NO	NO	NO	NO	NO	NO	Yes:	NO	NO	NO
chr7	98470605	98470606	0.0771605	0.211016	0.133855	0.0172964	0.108103	0.14046	0.941125	0.0116862	0.019729	-0.0080428	-0.755512	0.00864017	0.103068	intergenic	NO	NO	NO	NO	NO	NO	NO	NO	Yes:	NO	NO	NO
chr8	22690803	22690804	0.0166667	0.174074	0.157407	0.0173656	0.057735	0.289098	0.941125	0.00333333	0.0835778	-0.0802445	-4.64808	0.0433379	0.222261	intron.gene	NO	NO	NO	NO	NO	NO	NO	NO	NO	NO	Yes:2	Yes:2
chr7	44145620	44145621	0.00833333	0.147683	0.13935	0.0173671	0.0288675	0.178623	0.941125	0.000833333	0.0319062	-0.0310729	-5.2588	0.0209281	0.152481	intron.gene	NO	NO	NO	NO	NO	NO	NO	NO	NO	NO	Yes:3	Yes:3
chr22	19241587	19241588	0.481481	0.184143	-0.297339	0.0173925	0.27263	0.204286	0.941125	0.0743271	0.0417326	0.0325945	0.832714	0.289519	0.598729	intergenic	NO	NO	NO	NO	NO	NO	NO	NO	Yes:	NO	NO	NO
chr13	25096139	25096140	0.0242674	0.138704	0.114437	0.0174044	0.0470594	0.164907	0.941125	0.00221459	0.0271944	-0.0249798	-3.6182	0.479897	0.748879	intergenic	NO	NO	NO	NO	NO	NO	NO	NO	Yes:	NO	NO	NO
chr1	220891888	220891889	0.174166	0.0333574	-0.140808	0.0174233	0.182766	0.0511422	0.941125	0.0334036	0.00261553	0.0307881	3.67483	0.151554	0.433073	3UTR.cpgshlv.cpgsho.exon.gene	NO	NO	NO	NO	Yes:ENSMMUG00000003786	NO	Yes:ENSMMUG00000016569:ENSMMUG00000003786	Yes:ENSMMUG00000016569:ENSMMUG00000003786	NO	Yes:	NO	Yes:2	(ENSMMUG00000016569:TP73:tumor protein p73 [Source:VGNC Symbol;Acc:VGNC:78630]), (ENSMMUG00000003786:WRAP73:WD repeat containing, antisense to TP73 [Source:VGNC Symbol;Acc:VGNC:78791]),
chr12	119154353	119154354	0.0291667	0.143128	0.113961	0.0174872	0.0752521	0.297137	0.941125	0.00566288	0.0882907	-0.0826278	-3.96265	0.575331	0.809515	intron.gene	NO	NO	NO	NO	NO	NO	NO	NO	NO	NO	Yes:1	Yes:1
chr8	144472567	144472568	0	0.121212	0.121212	0.0175131	0	0.168175	0.941125	0	0.0282828	-0.0282828	1	1.6589e-10	6.21542e-05	cpgshlv.cpgsho.intron.gene	NO	NO	NO	NO	NO	NO	Yes:ENSMMUG00000014716	Yes:ENSMMUG00000014716	NO	NO	Yes:3	Yes:3	(ENSMMUG00000014716:MROH1:maestro heat like repeat family member 1 [Source:VGNC Symbol;Acc:VGNC:74839]),
chr17	61477419	61477420	0.127083	0.344318	0.217235	0.017524	0.180107	0.364836	0.941125	0.0324384	0.133105	-0.100667	-2.03679	0.912627	0.97072	intergenic	NO	NO	NO	NO	NO	NO	NO	NO	Yes:	NO	NO	NO
chr19	56217839	56217840	0.099041	0.300216	0.201175	0.0175366	0.179356	0.274534	0.941125	0.0321687	0.075369	-0.0432003	-1.22832	0.00240706	0.0454015	intron.gene	NO	NO	NO	NO	NO	NO	NO	NO	NO	NO	Yes:3	Yes:3
chr7	136871534	136871535	0.163424	0.0556277	-0.107796	0.0175679	0.154253	0.109069	0.941125	0.0237941	0.011896	0.0118981	1.00013	0.013808	0.122002	3UTR.cpgshlv.exon.gene	NO	NO	NO	NO	Yes:ENSMMUG00000056376	NO	Yes:ENSMMUG00000056376	NO	NO	Yes:	NO	Yes:1	(ENSMMUG00000056376),
chr5	10512459	10512460	0.1907	0.656749	0.466049	0.0175693	0.292884	0.360053	0.941125	0.0857809	0.129638	-0.0438576	-0.595766	0.431244	0.714247	intergenic	NO	NO	NO	NO	NO	NO	NO	NO	Yes:	NO	NO	NO
chr8	22042605	22042606	0.0138889	0.188968	0.175079	0.0176038	0.0345323	0.185036	0.941125	0.00119248	0.0342384	-0.0330459	-4.84358	0.746765	0.904315	intergenic	NO	NO	NO	NO	NO	NO	NO	NO	Yes:	NO	NO	NO
chr7	153748516	153748517	0.0545455	0.184343	0.129798	0.0177004	0.129334	0.315806	0.941125	0.0152102	0.0997334	-0.0845232	-2.71304	0.10711	0.363955	intron.gene	NO	NO	NO	NO	NO	NO	NO	NO	NO	NO	Yes:1	Yes:1
chr1	110130754	110130755	0.0115741	0.118903	0.107329	0.0177543	0.0276724	0.165981	0.941125	0.000765759	0.0275497	-0.026784	-5.169	0.119379	0.388686	intergenic	NO	NO	NO	NO	NO	NO	NO	NO	Yes:	NO	NO	NO
chr4	164384307	164384308	0.0264463	0.213564	0.187118	0.0177604	0.0636954	0.333908	0.941125	0.00368891	0.111495	-0.107806	-4.91764	0.0796949	0.321967	intron.gene	NO	NO	NO	NO	NO	NO	NO	NO	NO	NO	Yes:6	Yes:6
chr2	226798357	226798358	0.291913	0.0476584	-0.244254	0.0177607	0.124655	0.0744998	0.941125	0.0155389	0.00555021	0.00998868	1.48527	0.160126	0.447202	intergenic	NO	NO	NO	NO	NO	NO	NO	NO	Yes:	NO	NO	NO
chr1	94697736	94697737	0.162414	0.459622	0.297209	0.0177828	0.214987	0.38129	0.941125	0.0462192	0.145382	-0.0991629	-1.65328	0.212339	0.518076	intron.gene	NO	NO	NO	NO	NO	NO	NO	NO	NO	NO	Yes:5	Yes:5
chr13	20162222	20162223	0.0967366	0.328205	0.231469	0.0178371	0.141533	0.331229	0.941125	0.0186363	0.109712	-0.091076	-2.55754	0.822583	0.939499	intron.gene	NO	NO	NO	NO	NO	NO	NO	NO	NO	NO	Yes:1	Yes:1
chr10	93061440	93061441	0.084127	0.264185	0.180058	0.0179432	0.151735	0.174353	0.941125	0.0230234	0.0328574	-0.00983401	-0.513117	0.00970259	0.110228	intergenic	NO	NO	NO	NO	NO	NO	NO	NO	Yes:	NO	NO	NO
chr19	1113348	1113349	0.164815	0.0227273	-0.142088	0.0179541	0.298183	0.0753778	0.941125	0.0889132	0.00568182	0.0832314	3.96797	0.0230425	0.16197	cpgshlv.intron.gene	NO	NO	NO	NO	NO	NO	Yes:ENSMMUG00000003047	NO	NO	NO	Yes:1	Yes:1	(ENSMMUG00000003047:DAZAP1:DAZ associated protein 1 [Source:VGNC Symbol;Acc:VGNC:71738]),
chr16	27400938	27400939	0.0850839	0.229918	0.144834	0.0180208	0.13526	0.293671	0.941125	0.0166372	0.0862425	-0.0696053	-2.37399	0.227503	0.53793	intron.gene	NO	NO	NO	NO	NO	NO	NO	NO	NO	NO	Yes:9	Yes:9
chr22	50577990	50577991	0.0909091	0.30184	0.210931	0.0180331	0.172621	0.271512	0.941125	0.0277731	0.0737186	-0.0459455	-1.40834	0.00276117	0.0476883	intergenic	NO	NO	NO	NO	NO	NO	NO	NO	Yes:	NO	NO	NO
chr10	101843589	101843590	0.14871	0.030303	-0.118407	0.0181024	0.193673	0.100504	0.941125	0.0375091	0.010101	0.0274081	1.89274	0.000149766	0.00878926	intergenic	NO	NO	NO	NO	NO	NO	NO	NO	Yes:	NO	NO	NO
chr3	196202768	196202769	0.322727	0.116883	-0.205844	0.0181299	0.295923	0.22066	0.941125	0.083461	0.048691	0.03477	0.777447	0.657312	0.860668	intergenic	NO	NO	NO	NO	NO	NO	NO	NO	Yes:	NO	NO	NO
chr17	46851060	46851061	0.133325	0.452574	0.319249	0.01821	0.148706	0.248865	0.941125	0.0201875	0.0619336	-0.0417461	-1.61726	0.0110769	0.117643	intergenic	NO	NO	NO	NO	NO	NO	NO	NO	Yes:	NO	NO	NO
chr20	57629848	57629849	0.0166667	0.156385	0.139719	0.0182378	0.057735	0.309525	0.941125	0.00333333	0.0958056	-0.0924723	-4.84507	0.524893	0.775309	intergenic	NO	NO	NO	NO	NO	NO	NO	NO	Yes:	NO	NO	NO
chr13	57634660	57634661	0	0.14084	0.14084	0.0182431	0	0.295827	0.941125	0	0.0875138	-0.0875138	1	0.00120472	0.0325732	intergenic	NO	NO	NO	NO	NO	NO	NO	NO	Yes:	NO	NO	NO
chr19	2307717	2307718	0.0104167	0.121717	0.111301	0.0182644	0.0360844	0.155565	0.941125	0.00130208	0.0242003	-0.0228983	-4.21613	0.0245125	0.167911	cpgshlv.intergenic	NO	NO	NO	NO	NO	NO	Yes:ENSMMUG00000057436	NO	Yes:	NO	NO	NO	(ENSMMUG00000057436:Metazoa_SRP:Metazoan signal recognition particle RNA [Source:RFAM;Acc:RF00017]),
chr2	119157861	119157862	0	0.164773	0.164773	0.0182789	0	0.316564	0.941125	4.11523e-05	0.100213	-0.100172	-11.2498	0.110061	0.370067	intergenic	NO	NO	NO	NO	NO	NO	NO	NO	Yes:	NO	NO	NO
chr11	90053534	90053535	0.110417	0.300679	0.190263	0.0182874	0.196147	0.255522	0.941125	0.0384738	0.0652915	-0.0268177	-0.763019	0.932112	0.97288	intergenic	NO	NO	NO	NO	NO	NO	NO	NO	Yes:	NO	NO	NO
chr10	110225639	110225640	0.00378788	0.151829	0.148041	0.0183254	0.0131216	0.181613	0.941125	0.000172176	0.0308708	-0.0306986	-7.48621	0.0166582	0.131706	intergenic	NO	NO	NO	NO	NO	NO	NO	NO	Yes:	NO	NO	NO
chr17	43984235	43984236	0.00833333	0.116349	0.108016	0.0183349	0.0288675	0.165457	0.941125	0.000833333	0.0258691	-0.0250358	-4.95619	0.000179842	0.00976591	intergenic	NO	NO	NO	NO	NO	NO	NO	NO	Yes:	NO	NO	NO
chr12	52104621	52104622	0.124756	0.407484	0.282727	0.018341	0.188334	0.372571	0.941125	0.0354699	0.138809	-0.103339	-1.96844	0.368147	0.665668	intergenic	NO	NO	NO	NO	NO	NO	NO	NO	Yes:	NO	NO	NO
chr7	50350784	50350785	0.0543901	0.286403	0.232013	0.018356	0.107044	0.382822	0.941125	0.0117329	0.146552	-0.134819	-3.64278	0.051444	0.247335	intron.gene	NO	NO	NO	NO	NO	NO	NO	NO	NO	NO	Yes:2	Yes:2
chr3	10620063	10620064	0.0561337	0.254063	0.19793	0.0183561	0.104841	0.221045	0.941125	0.0109917	0.0488609	-0.0378692	-2.15226	0.205223	0.508819	intron.gene	NO	NO	NO	NO	NO	NO	NO	NO	NO	NO	Yes:1	Yes:1
chr7	150947552	150947553	0	0.114502	0.114502	0.0183738	0	0.205702	0.941125	0	0.0423134	-0.0423134	1	9.82733e-08	0.000257427	intergenic	NO	NO	NO	NO	NO	NO	NO	NO	Yes:	NO	NO	NO
chr7	26567445	26567446	0.00714286	0.122221	0.115079	0.0183801	0.0247436	0.147688	0.941125	0.000612245	0.0218118	-0.0211995	-5.15485	0.0387593	0.212316	intron.gene	NO	NO	NO	NO	NO	NO	NO	NO	NO	NO	Yes:1	Yes:1
chr3	128654330	128654331	0.303571	0.030303	-0.273268	0.0183807	0.271283	0.100504	0.941125	0.0735946	0.010101	0.0634936	2.8651	0.504311	0.766632	intron.gene	NO	NO	NO	NO	NO	NO	NO	NO	NO	NO	Yes:5	Yes:5
chr10	24209961	24209962	0.0370083	0.195096	0.158088	0.0184491	0.0614814	0.266434	0.941125	0.00377996	0.0709871	-0.0672071	-4.23111	0.158553	0.44468	intergenic	NO	NO	NO	NO	NO	NO	NO	NO	Yes:	NO	NO	NO
chr2	240672704	240672705	0.0252778	0.139056	0.113778	0.0184714	0.0396311	0.126089	0.941125	0.00157062	0.0158984	-0.0143278	-3.33947	0.00793601	0.0978102	intergenic	NO	NO	NO	NO	NO	NO	NO	NO	Yes:	NO	NO	NO
chr1	43979549	43979550	0	0.133333	0.133333	0.018518	0	0.322031	0.941125	0	0.0941374	-0.0941374	1	2.9787e-05	0.00408581	intergenic	NO	NO	NO	NO	NO	NO	NO	NO	Yes:	NO	NO	NO
chr5	177960596	177960597	0	0.119803	0.119803	0.0185269	0	0.213279	0.941125	0	0.0454879	-0.0454879	1	2.59511e-06	0.00113713	intergenic	NO	NO	NO	NO	NO	NO	NO	NO	Yes:	NO	NO	NO
chr1	151910145	151910146	0.070551	0.20502	0.134469	0.0185462	0.0919223	0.274817	0.941125	0.00844972	0.0755244	-0.0670747	-3.15997	0.263421	0.574037	intergenic	NO	NO	NO	NO	NO	NO	NO	NO	Yes:	NO	NO	NO
chr5	177950431	177950432	0.0119048	0.212184	0.200279	0.0185545	0.0412393	0.253085	0.941125	0.00170068	0.064052	-0.0623514	-5.23506	4.39075e-05	0.00521097	intergenic	NO	NO	NO	NO	NO	NO	NO	NO	Yes:	NO	NO	NO
chr1	19406431	19406432	0	0.161538	0.161538	0.0185626	0	0.311268	0.941125	0	0.0968876	-0.0968876	1	0.00345703	0.0555027	cpgshlv.intron.gene	NO	NO	NO	NO	NO	NO	Yes:ENSMMUG00000009508	NO	NO	NO	Yes:4	Yes:4	(ENSMMUG00000009508:TAF5L:TATA-box binding protein associated factor 5 like [Source:VGNC Symbol;Acc:VGNC:78148]),
chr3	126416270	126416271	0.0378968	0.17093	0.133033	0.0185819	0.0878079	0.15597	0.941125	0.00771022	0.0243266	-0.0166164	-1.65769	0.469287	0.74125	intergenic	NO	NO	NO	NO	NO	NO	NO	NO	Yes:	NO	NO	NO
chr2	98822487	98822488	0.012313	0.123054	0.110741	0.018606	0.0225577	0.144308	0.941125	0.00050885	0.0208247	-0.0203159	-5.35491	0.607679	0.830456	intergenic	NO	NO	NO	NO	NO	NO	NO	NO	Yes:	NO	NO	NO
chr6	54846410	54846411	0.047091	0.170729	0.123638	0.0186439	0.0720151	0.102746	0.941125	0.00518617	0.0105567	-0.0053705	-1.02541	0.489532	0.756	intron.gene	NO	NO	NO	NO	NO	NO	NO	NO	NO	NO	Yes:1	Yes:1
chr6	292086	292087	0.0227273	0.194151	0.171424	0.0186475	0.0753778	0.285847	0.941125	0.00599182	0.0817084	-0.0757166	-3.76942	0.432184	0.714829	intergenic	NO	NO	NO	NO	NO	NO	NO	NO	Yes:	NO	NO	NO
chr6	90185080	90185081	0.380556	0.025	-0.355556	0.018668	0.426983	0.0790569	0.941125	0.182315	0.00920585	0.173109	4.30774	0.0826196	0.323435	intergenic	NO	NO	NO	NO	NO	NO	NO	NO	Yes:	NO	NO	NO
chr9	27430234	27430235	0.124752	0.348949	0.224197	0.0186991	0.226285	0.318783	0.941125	0.0512047	0.101623	-0.0504178	-0.988871	0.620779	0.838634	cpgshlv.intergenic	NO	NO	NO	NO	NO	NO	Yes:ENSMMUG00000022948	NO	Yes:	NO	NO	NO	(ENSMMUG00000022948:APBB1IP:amyloid beta protein binding family B member 1 interacting protein [Source:VGNC Symbol;Acc:VGNC:100295]),
chr2	73175517	73175518	0.197403	0.0490237	-0.148379	0.0187068	0.1579	0.0654577	0.941125	0.0235924	0.00428471	0.0193077	2.46105	0.0780573	0.319836	intergenic	NO	NO	NO	NO	NO	NO	NO	NO	Yes:	NO	NO	NO
chr9	137877466	137877467	0.0333333	0.165391	0.132057	0.0187072	0.11547	0.295181	0.941125	0.0133333	0.0871319	-0.0737986	-2.70816	0.780766	0.919342	intergenic	NO	NO	NO	NO	NO	NO	NO	NO	Yes:	NO	NO	NO
chr1	39082170	39082171	0.0454545	0.188304	0.14285	0.0187352	0.107778	0.216695	0.941125	0.0110617	0.0469567	-0.035895	-2.08575	0.397272	0.687862	intergenic	NO	NO	NO	NO	NO	NO	NO	NO	Yes:	NO	NO	NO
chr1	54781443	54781444	0.0218364	0.176407	0.154571	0.0188471	0.0439781	0.236936	0.941125	0.00193407	0.0561388	-0.0542048	-4.85929	0.754812	0.906143	intron.gene	NO	NO	NO	NO	NO	NO	NO	NO	NO	NO	Yes:1	Yes:1
chr10	35765237	35765238	0	0.108586	0.108586	0.0188555	0	0.175002	0.941125	0	0.0306257	-0.0306257	1	4.14581e-07	0.00052571	intergenic	NO	NO	NO	NO	NO	NO	NO	NO	Yes:	NO	NO	NO
chr6	121437863	121437864	0.00595238	0.119758	0.113805	0.0189234	0.0206197	0.311072	0.941125	0.00042517	0.0883928	-0.0879677	-7.69975	0.0204802	0.150433	intron.gene	NO	NO	NO	NO	NO	NO	NO	NO	NO	NO	Yes:1	Yes:1
chr6	19698232	19698233	0.356593	0.059322	-0.297271	0.0190267	0.380599	0.187593	0.941125	0.144855	0.0351094	0.109746	2.04468	0.0614099	0.276328	intron.gene	NO	NO	NO	NO	NO	NO	NO	NO	NO	NO	Yes:2	Yes:2
chr9	124796041	124796042	0.0170455	0.226461	0.209416	0.0190388	0.0565334	0.331266	0.941125	0.00405557	0.109737	-0.105682	-4.758	0.0935674	0.336011	intergenic	NO	NO	NO	NO	NO	NO	NO	NO	Yes:	NO	NO	NO
chr8	144274824	144274825	0.0270563	0.245231	0.218175	0.0190885	0.0637335	0.295758	0.941125	0.00406196	0.0874726	-0.0834107	-4.42859	0.598955	0.824906	intergenic	NO	NO	NO	NO	NO	NO	NO	NO	Yes:	NO	NO	NO
chr16	714757	714758	0.218489	0.0167585	-0.20173	0.0190895	0.216458	0.0300128	0.941125	0.0468541	0.000900766	0.0459534	5.70088	0.899404	0.97072	intron.gene	NO	NO	NO	NO	NO	NO	NO	NO	NO	NO	Yes:2	Yes:2
chr6	132401863	132401864	0.0264234	0.142596	0.116173	0.0191448	0.036762	0.126206	0.941125	0.00135144	0.0150435	-0.013692	-3.47657	0.564595	0.802351	intron.gene	NO	NO	NO	NO	NO	NO	NO	NO	NO	NO	Yes:1	Yes:1
chr2	101440764	101440765	0.128898	0.417975	0.289078	0.0191562	0.217531	0.36249	0.941125	0.0473195	0.131399	-0.0840792	-1.47344	0.723767	0.897762	intron.gene	NO	NO	NO	NO	NO	NO	NO	NO	NO	NO	Yes:3	Yes:3
chr2	236214502	236214503	0.0373677	0.180632	0.143264	0.0191625	0.0590311	0.160761	0.941125	0.00348467	0.0258442	-0.0223595	-2.89074	0.000116241	0.00811974	intergenic	NO	NO	NO	NO	NO	NO	NO	NO	Yes:	NO	NO	NO
chr17	36933104	36933105	0.00260417	0.121127	0.118522	0.0191637	0.0090211	0.311001	0.941125	8.13802e-05	0.088383	-0.0883016	-10.0849	0.000424153	0.016492	intergenic	NO	NO	NO	NO	NO	NO	NO	NO	Yes:	NO	NO	NO
chr11	60019640	60019641	0.0958995	0.530952	0.435053	0.0191765	0.192999	0.383052	0.941125	0.0372484	0.146729	-0.109481	-1.9779	0.908408	0.97072	intergenic	NO	NO	NO	NO	NO	NO	NO	NO	Yes:	NO	NO	NO
chr1	2226825	2226826	0.0902778	0.318723	0.228445	0.019195	0.172102	0.286029	0.941125	0.0296191	0.0818124	-0.0521933	-1.46579	0.721235	0.896444	intergenic	NO	NO	NO	NO	NO	NO	NO	NO	Yes:	NO	NO	NO
chr21	43359462	43359463	0.194048	0	-0.194048	0.0191971	0.248377	0	0.941125	0.0616909	0	0.0616909	1	1.68117e-06	0.000938657	intergenic	NO	NO	NO	NO	NO	NO	NO	NO	Yes:	NO	NO	NO
chr2	231530057	231530058	0.1625	0	-0.1625	0.0191997	0.231827	0	0.941125	0.0537437	0	0.0537437	1	5.61675e-05	0.00603759	intergenic	NO	NO	NO	NO	NO	NO	NO	NO	Yes:	NO	NO	NO
chr21	44723892	44723893	0.0583333	0.200767	0.142434	0.0192522	0.150504	0.179967	0.941125	0.0226515	0.032388	-0.00973646	-0.515851	0.155302	0.43932	intergenic	NO	NO	NO	NO	NO	NO	NO	NO	Yes:	NO	NO	NO
chr7	129147706	129147707	0.127489	0.40623	0.278741	0.0192621	0.214607	0.291841	0.941125	0.0460562	0.0851714	-0.0391152	-0.886974	0.500313	0.763941	intron.gene	NO	NO	NO	NO	NO	NO	NO	NO	NO	NO	Yes:4	Yes:4
chr19	46716343	46716344	0	0.154545	0.154545	0.0192907	0	0.320511	0.941125	0	0.102727	-0.102727	1	0.000704253	0.0230305	cpgshlv.cpgsho.intron.gene	NO	NO	NO	NO	NO	NO	Yes:ENSMMUG00000017927	Yes:ENSMMUG00000017927	NO	NO	Yes:2	Yes:2	(ENSMMUG00000017927:PRKD2:protein kinase D2 [Source:VGNC Symbol;Acc:VGNC:76273]),
chr17	76683515	76683516	0.0895833	0.292317	0.202734	0.0193235	0.174336	0.213275	0.941125	0.030393	0.0454861	-0.0150931	-0.581688	0.520376	0.77212	intergenic	NO	NO	NO	NO	NO	NO	NO	NO	Yes:	NO	NO	NO
chr19	37790453	37790454	0.0493705	0.173474	0.124104	0.0193754	0.0786266	0.179929	0.941125	0.00618214	0.0323746	-0.0261924	-2.38868	0.0173108	0.134982	intron.gene	NO	NO	NO	NO	NO	NO	NO	NO	NO	NO	Yes:1	Yes:1
chr6	31274782	31274783	0	0.185007	0.185007	0.0193814	0	0.281633	0.941125	0	0.0793174	-0.0793174	1	2.23225e-09	8.00045e-05	intergenic	NO	NO	NO	NO	NO	NO	NO	NO	Yes:	NO	NO	NO
chr9	129028725	129028726	0.192437	0.0644725	-0.127965	0.0194037	0.169981	0.0873885	0.941125	0.0288936	0.00763675	0.0212568	1.91972	0.0003649	0.0150319	intergenic	NO	NO	NO	NO	NO	NO	NO	NO	Yes:	NO	NO	NO
chr22	47091468	47091469	0.0468056	0.201293	0.154488	0.0194096	0.110033	0.256856	0.941125	0.0121073	0.065975	-0.0538677	-2.44604	0.750601	0.904376	intergenic	NO	NO	NO	NO	NO	NO	NO	NO	Yes:	NO	NO	NO
chr16	51135158	51135159	0.134596	0	-0.134596	0.0194203	0.236899	0	0.941125	0.0561211	0	0.0561211	1	5.90922e-06	0.00164175	intergenic	NO	NO	NO	NO	NO	NO	NO	NO	Yes:	NO	NO	NO
chr7	5662147	5662148	0.0625	0.19176	0.12926	0.0194383	0.118519	0.169078	0.941125	0.0140467	0.0285872	-0.0145405	-1.02514	0.936127	0.97455	intron.gene	NO	NO	NO	NO	NO	NO	NO	NO	NO	NO	Yes:2	Yes:2
chr21	45642217	45642218	0.0375	0.222193	0.184693	0.0194657	0.0882275	0.203367	0.941125	0.00778409	0.0413579	-0.0335739	-2.40956	0.591869	0.820344	intergenic	NO	NO	NO	NO	NO	NO	NO	NO	Yes:	NO	NO	NO
chr4	2799045	2799046	0	0.140657	0.140657	0.0194857	0	0.297889	0.941125	0	0.0887381	-0.0887381	1	0.0260326	0.171501	intron.gene	NO	NO	NO	NO	NO	NO	NO	NO	NO	NO	Yes:3	Yes:3
chr2	74414878	74414879	0.0668019	0.200162	0.13336	0.0194922	0.0718023	0.199151	0.941125	0.00515558	0.039661	-0.0345054	-2.94352	0.00733935	0.0930453	intergenic	NO	NO	NO	NO	NO	NO	NO	NO	Yes:	NO	NO	NO
chr9	136846288	136846289	0.0227273	0.130833	0.108106	0.0195505	0.0787296	0.194526	0.941125	0.00619835	0.0347643	-0.028566	-2.48765	0.000296089	0.0133436	intergenic	NO	NO	NO	NO	NO	NO	NO	NO	Yes:	NO	NO	NO
chr20	2749693	2749694	0.0959574	0.309125	0.213167	0.019563	0.143753	0.321129	0.941125	0.0206648	0.103124	-0.0824588	-2.31913	0.892759	0.970511	3UTR.exon.gene	NO	NO	NO	NO	Yes:ENSMMUG00000015942	NO	NO	NO	NO	Yes:	NO	Yes:2
chr1	143717658	143717659	0.0282738	0.165639	0.137365	0.0195801	0.0687224	0.133354	0.941125	0.00472277	0.0177832	-0.0130604	-1.91281	0.946305	0.978824	intergenic	NO	NO	NO	NO	NO	NO	NO	NO	Yes:	NO	NO	NO
chr20	3752133	3752134	0.0377279	0.149195	0.111467	0.0196337	0.0649944	0.209497	0.941125	0.00422427	0.043889	-0.0396647	-3.37709	0.828339	0.942128	intron.gene	NO	NO	NO	NO	NO	NO	NO	NO	NO	NO	Yes:2	Yes:2
chr8	109139455	109139456	0.294493	0.101659	-0.192834	0.0196713	0.204473	0.157707	0.941125	0.0418091	0.0248716	0.0169375	0.749318	0.00052446	0.0189747	intergenic	NO	NO	NO	NO	NO	NO	NO	NO	Yes:	NO	NO	NO
chr8	46918134	46918135	0.166674	0.0551116	-0.111562	0.0196936	0.128873	0.0937201	0.941125	0.0166083	0.00878346	0.00782481	0.919041	0.825976	0.94108	intergenic	NO	NO	NO	NO	NO	NO	NO	NO	Yes:	NO	NO	NO
chr11	5683988	5683989	0.134722	0	-0.134722	0.0196989	0.288015	0	0.941125	0.0829524	0	0.0829524	1	0.00373398	0.0586374	intergenic	NO	NO	NO	NO	NO	NO	NO	NO	Yes:	NO	NO	NO
chr1	70706617	70706618	0.0694444	0.215702	0.146258	0.0197686	0.215654	0.174784	0.941125	0.0465067	0.0305494	0.0159574	0.606297	0.04487	0.226767	intron.gene	NO	NO	NO	NO	NO	NO	NO	NO	NO	NO	Yes:6	Yes:6
chr17	66405717	66405718	0.0740741	0.272345	0.198271	0.0198139	0.2566	0.310206	0.941125	0.0658436	0.0962278	-0.0303842	-0.54741	1.52356e-05	0.00274265	intergenic	NO	NO	NO	NO	NO	NO	NO	NO	Yes:	NO	NO	NO
chr16	3058237	3058238	0.125108	0.514394	0.389286	0.0198143	0.192184	0.316098	0.941125	0.0377397	0.0999179	-0.0621782	-1.40466	0.841728	0.948436	intron.gene	NO	NO	NO	NO	NO	NO	NO	NO	NO	NO	Yes:1	Yes:1
chr2	10690630	10690631	0.0524021	0.194484	0.142082	0.019839	0.0653068	0.0915109	0.941125	0.00426498	0.00837424	-0.00410926	-0.97342	7.6625e-05	0.00714883	cpgshlv.cpgsho.intron.gene	NO	NO	NO	NO	NO	NO	Yes:ENSMMUG00000045578	Yes:ENSMMUG00000045578	NO	NO	Yes:1	Yes:1	(ENSMMUG00000045578),
chr17	79832235	79832236	0.0527778	0.174992	0.122214	0.0198435	0.100963	0.21008	0.941125	0.0101936	0.0441335	-0.0339399	-2.11421	0.296639	0.60632	intron.gene	NO	NO	NO	NO	NO	NO	NO	NO	NO	NO	Yes:1	Yes:1
chr9	37034348	37034349	0.133333	0	-0.133333	0.019864	0.257023	0	0.941125	0.0660606	0	0.0660606	1	1.71246e-05	0.00293208	intergenic	NO	NO	NO	NO	NO	NO	NO	NO	Yes:	NO	NO	NO
chr5	140857805	140857806	0.167466	0.508057	0.34059	0.0199096	0.196663	0.263802	0.941125	0.0386762	0.0695916	-0.0309155	-0.847469	0.000619392	0.0212029	intergenic	NO	NO	NO	NO	NO	NO	NO	NO	Yes:	NO	NO	NO
chr2	112432887	112432888	0.153591	0.0463294	-0.107262	0.019914	0.277628	0.0596819	0.941125	0.0770775	0.00356193	0.0735155	4.43558	0.708147	0.889425	intron.gene	NO	NO	NO	NO	NO	NO	NO	NO	NO	NO	Yes:6	Yes:6
chr14	100826677	100826678	0.140551	0.369237	0.228686	0.0199198	0.15435	0.324787	0.941125	0.0238239	0.105487	-0.0816628	-2.14658	0.842868	0.948967	intergenic	NO	NO	NO	NO	NO	NO	NO	NO	Yes:	NO	NO	NO
chr19	47448458	47448459	0.0530934	0.177167	0.124073	0.0199456	0.0748586	0.14276	0.941125	0.00560381	0.0203804	-0.0147765	-1.8627	0.000136566	0.00846432	cpgshlv.intergenic	NO	NO	NO	NO	NO	NO	Yes:ENSMMUG00000061906	NO	Yes:	NO	NO	NO	(ENSMMUG00000061906),
chr20	58888854	58888855	0.0568182	0.33189	0.275072	0.0199635	0.109088	0.293873	0.941125	0.0121225	0.0863615	-0.0742391	-2.83271	0.82578	0.940984	intergenic	NO	NO	NO	NO	NO	NO	NO	NO	Yes:	NO	NO	NO
chr17	49508868	49508869	0.652473	0.219048	-0.433425	0.0199651	0.408181	0.203674	0.941125	0.166612	0.041483	0.125129	2.0059	0.311165	0.621413	intron.gene	NO	NO	NO	NO	NO	NO	NO	NO	NO	NO	Yes:1	Yes:1
chr14	22981664	22981665	0.0238095	0.137862	0.114053	0.0199993	0.0824786	0.207845	0.941125	0.00680272	0.0431994	-0.0363967	-2.66683	0.081056	0.323031	intron.gene	NO	NO	NO	NO	NO	NO	NO	NO	NO	NO	Yes:1	Yes:1
chr7	143345770	143345771	0.218146	0.0454545	-0.172691	0.0200013	0.291711	0.10113	0.941125	0.0790164	0.0102273	0.0687891	2.94973	0.669484	0.867768	cpgshlv.cpgsho.intron.gene	NO	NO	NO	NO	NO	NO	Yes:ENSMMUG00000022122	Yes:ENSMMUG00000022122	NO	NO	Yes:2	Yes:2	(ENSMMUG00000022122:GTF2A1:ral transcription factor IIA subunit 1 [Source:VGNC Symbol;Acc:VGNC:73305]),
chr13	20435736	20435737	0.0625	0.173737	0.111237	0.0201057	0.145969	0.3131	0.941125	0.0213068	0.0980314	-0.0767246	-2.20193	0.139795	0.419953	intergenic	NO	NO	NO	NO	NO	NO	NO	NO	Yes:	NO	NO	NO
chr11	57240729	57240730	0.0775641	0.21231	0.134746	0.0201483	0.102815	0.169803	0.941125	0.0105709	0.0288332	-0.0182622	-1.44763	3.40405e-05	0.00444119	intergenic	NO	NO	NO	NO	NO	NO	NO	NO	Yes:	NO	NO	NO
chr17	42039959	42039960	0.0166667	0.169953	0.153286	0.0201687	0.057735	0.307687	0.941125	0.00333333	0.0946715	-0.0913381	-4.82789	0.000243229	0.0118925	intergenic	NO	NO	NO	NO	NO	NO	NO	NO	Yes:	NO	NO	NO
chr16	85370025	85370026	0.0337302	0.150012	0.116282	0.0201706	0.074403	0.223979	0.941125	0.0055358	0.0501668	-0.044631	-3.17987	0.760499	0.909068	intergenic	NO	NO	NO	NO	NO	NO	NO	NO	Yes:	NO	NO	NO
chr4	141926543	141926544	0.373062	0	-0.373062	0.0203006	0.387668	0	0.941125	0.150287	0.00369585	0.146591	5.34567	0.0401419	0.215252	intron.gene	NO	NO	NO	NO	NO	NO	NO	NO	NO	NO	Yes:1	Yes:1
chr7	149459635	149459636	0.168385	0.0478454	-0.120539	0.0203244	0.147812	0.0719563	0.941125	0.0218484	0.00517771	0.0166707	2.07714	0.384963	0.679838	intergenic	NO	NO	NO	NO	NO	NO	NO	NO	Yes:	NO	NO	NO
chr6	113859778	113859779	0.0625	0.211833	0.149333	0.0203384	0.118519	0.32104	0.941125	0.0140467	0.103067	-0.0890202	-2.87528	0.308259	0.618529	intron.gene	NO	NO	NO	NO	NO	NO	NO	NO	NO	NO	Yes:4	Yes:4
chr2	26174299	26174300	0.103168	0.284603	0.181435	0.0205214	0.130674	0.232448	0.941125	0.0170757	0.0540323	-0.0369566	-1.66188	0.0650836	0.286542	intron.gene	NO	NO	NO	NO	NO	NO	NO	NO	NO	NO	Yes:3	Yes:3
chr2	112432762	112432763	0.135838	0.0223064	-0.113531	0.0205586	0.208582	0.0429742	0.941125	0.0435065	0.00184679	0.0416597	4.55814	0.314547	0.624766	intron.gene	NO	NO	NO	NO	NO	NO	NO	NO	NO	NO	Yes:6	Yes:6
chr19	19861209	19861210	0.0413059	0.196127	0.154821	0.020587	0.0752794	0.196791	0.941125	0.00566698	0.0387269	-0.0330599	-2.77268	0.00379095	0.0592985	intron.gene	NO	NO	NO	NO	NO	NO	NO	NO	NO	NO	Yes:1	Yes:1
chr1	32892896	32892897	0.0334759	0.189822	0.156346	0.0205957	0.053563	0.148257	0.941125	0.00286899	0.0219801	-0.0191111	-2.93758	0.00401334	0.0617514	intron.gene	NO	NO	NO	NO	NO	NO	NO	NO	NO	NO	Yes:1	Yes:1
chr1	143692632	143692633	0.238961	0.0484848	-0.190476	0.020652	0.304775	0.111916	0.941125	0.0849168	0.0125253	0.0723916	2.76121	0.235914	0.547155	intergenic	NO	NO	NO	NO	NO	NO	NO	NO	Yes:	NO	NO	NO
chr19	7888458	7888459	0	0.126136	0.126136	0.020687	0	0.300024	0.941125	0	0.0900142	-0.0900142	1	0.00161004	0.0389242	intron.gene	NO	NO	NO	NO	NO	NO	NO	NO	NO	NO	Yes:1	Yes:1
chr18	49849791	49849792	0.0698362	0.247905	0.178069	0.0207244	0.111923	0.218767	0.941125	0.0125267	0.0478591	-0.0353324	-1.93379	0.00207128	0.0439365	intergenic	NO	NO	NO	NO	NO	NO	NO	NO	Yes:	NO	NO	NO
chr9	121736833	121736834	0.0111111	0.137586	0.126475	0.020759	0.03849	0.162191	0.941125	0.00148148	0.0263059	-0.0248244	-4.15027	0.00294961	0.0495218	intergenic	NO	NO	NO	NO	NO	NO	NO	NO	Yes:	NO	NO	NO
chr11	31796209	31796210	0.0242424	0.159078	0.134836	0.0207809	0.0612091	0.178468	0.941125	0.00374656	0.031851	-0.0281044	-3.0877	0.1455	0.424658	intergenic	NO	NO	NO	NO	NO	NO	NO	NO	Yes:	NO	NO	NO
chr1	93415024	93415025	0.0123626	0.123752	0.111389	0.0207946	0.0288967	0.0982245	0.941125	0.000835017	0.00887451	-0.0080395	-3.40979	0.7827	0.92032	intergenic	NO	NO	NO	NO	NO	NO	NO	NO	Yes:	NO	NO	NO
chr11	32427895	32427896	0.0198413	0.14985	0.130009	0.0208171	0.0505926	0.305349	0.941125	0.00255961	0.0932381	-0.0906785	-5.18692	0.396506	0.687359	intron.gene	NO	NO	NO	NO	NO	NO	NO	NO	NO	NO	Yes:4	Yes:4
chr15	73771717	73771718	0.153826	0.0465241	-0.107302	0.0208465	0.16793	0.124796	0.941125	0.0282006	0.0155741	0.0126265	0.856578	0.00214418	0.044372	intergenic	NO	NO	NO	NO	NO	NO	NO	NO	Yes:	NO	NO	NO
chr11	28566591	28566592	0.00333333	0.112795	0.109461	0.0208552	0.011547	0.2972	0.941125	0.000133333	0.0883276	-0.0881942	-9.37168	0.0591968	0.270049	intergenic	NO	NO	NO	NO	NO	NO	NO	NO	Yes:	NO	NO	NO
chr1	148317570	148317571	0.0465774	0.158522	0.111945	0.0208831	0.0664693	0.167881	0.941125	0.00441817	0.0281842	-0.023766	-2.67336	0.192678	0.498011	intergenic	NO	NO	NO	NO	NO	NO	NO	NO	Yes:	NO	NO	NO
chr11	2909218	2909219	0.0652778	0.217381	0.152103	0.0208919	0.121534	0.291057	0.941125	0.0147706	0.0775989	-0.0628283	-2.39331	0.130847	0.406448	intron.gene	NO	NO	NO	NO	NO	NO	NO	NO	NO	NO	Yes:1	Yes:1
chr12	22333881	22333882	0.279643	0.0647583	-0.214884	0.020988	0.37306	0.111755	0.941125	0.131873	0.0124892	0.119384	3.4004	0.0719815	0.305303	intron.gene	NO	NO	NO	NO	NO	NO	NO	NO	NO	NO	Yes:1	Yes:1
chr16	89921844	89921845	0	0.126868	0.126868	0.0210231	0	0.236186	0.941125	0	0.0557841	-0.0557841	1	0.000694603	0.0228264	intergenic	NO	NO	NO	NO	NO	NO	NO	NO	Yes:	NO	NO	NO
chr11	65592185	65592186	0.812698	0.312857	-0.499841	0.0210651	0.280476	0.284885	0.941125	0.0786666	0.0753601	0.0033065	0.0619503	0.0336337	0.195396	intergenic	NO	NO	NO	NO	NO	NO	NO	NO	Yes:	NO	NO	NO
chr7	136012714	136012715	0.545818	0.194559	-0.351259	0.0210842	0.422222	0.207583	0.941125	0.178272	0.0430908	0.135181	2.04863	0.916273	0.97072	intron.gene	NO	NO	NO	NO	NO	NO	NO	NO	NO	NO	Yes:4	Yes:4
chr19	57351973	57351974	0.106879	0.30197	0.195091	0.021106	0.156314	0.336432	0.941125	0.0244342	0.104188	-0.0797541	-2.09222	0.527323	0.777032	cpgshlv.intron.gene	NO	NO	NO	NO	NO	NO	Yes:ENSMMUG00000054339	NO	NO	NO	Yes:1	Yes:1	(ENSMMUG00000054339),
chr7	155071208	155071209	0.119147	0.428413	0.309266	0.0211397	0.170685	0.16471	0.941125	0.0291333	0.0266997	0.00243361	0.125846	2.18709e-07	0.000389184	cpgshlv.cpgsho.intron.gene	NO	NO	NO	NO	NO	NO	Yes:ENSMMUG00000009971	Yes:ENSMMUG00000009971	NO	NO	Yes:5	Yes:5	(ENSMMUG00000009971:CHGA:chromogranin A [Source:VGNC Symbol;Acc:VGNC:71032]),
chr7	48089983	48089984	0.202778	0.53752	0.334742	0.0212261	0.316055	0.363478	0.941125	0.0998906	0.123892	-0.0240019	-0.310668	0.72096	0.896295	intron.gene	NO	NO	NO	NO	NO	NO	NO	NO	NO	NO	Yes:1	Yes:1
chr2	121018869	121018870	0.0563916	0.217893	0.161501	0.0212644	0.0732695	0.119923	0.941125	0.00536842	0.0143814	-0.00901303	-1.42164	1.45558e-05	0.00267255	intergenic	NO	NO	NO	NO	NO	NO	NO	NO	Yes:	NO	NO	NO
chr2	136933188	136933189	0.107329	0	-0.107329	0.0212873	0.168848	0	0.941125	0.0268777	0	0.0268777	1	4.57035e-06	0.00145798	intergenic	NO	NO	NO	NO	NO	NO	NO	NO	Yes:	NO	NO	NO
chr1	232084968	232084969	0.0104167	0.134201	0.123784	0.0213268	0.0360844	0.163977	0.941125	0.00130208	0.0268883	-0.0255862	-4.36809	0.000908081	0.0272592	intergenic	NO	NO	NO	NO	NO	NO	NO	NO	Yes:	NO	NO	NO
chr2	218221214	218221215	0.0429988	0.156359	0.11336	0.021353	0.0818546	0.14472	0.941125	0.00670017	0.0209437	-0.0142436	-1.64425	0.811095	0.934114	intergenic	NO	NO	NO	NO	NO	NO	NO	NO	Yes:	NO	NO	NO
chr11	78903461	78903462	0.030303	0.171501	0.141198	0.0213663	0.100504	0.196624	0.941125	0.00968865	0.0386609	-0.0289723	-1.99651	0.242053	0.552491	intron.gene	NO	NO	NO	NO	NO	NO	NO	NO	NO	NO	Yes:3	Yes:3
chr7	63790507	63790508	0.0238095	0.181277	0.157468	0.021385	0.0824786	0.22527	0.941125	0.00680272	0.0507466	-0.0439439	-2.89913	6.9064e-07	0.000652087	intron.gene	NO	NO	NO	NO	NO	NO	NO	NO	NO	NO	Yes:3	Yes:3
chr1	54781602	54781603	0	0.149495	0.149495	0.0214423	0	0.314912	0.941125	0.000147135	0.0991695	-0.0990223	-9.39661	0.00044456	0.0170037	intron.gene	NO	NO	NO	NO	NO	NO	NO	NO	NO	NO	Yes:1	Yes:1
chr5	108762680	108762681	0.0609969	0.188325	0.127328	0.0215652	0.0805272	0.163477	0.941125	0.00648462	0.0267248	-0.0202402	-2.04309	0.00254899	0.0461889	intergenic	NO	NO	NO	NO	NO	NO	NO	NO	Yes:	NO	NO	NO
chr21	36693423	36693424	0	0.164502	0.164502	0.0215773	0	0.307402	0.941125	0	0.094496	-0.094496	1	0.0320254	0.189355	intergenic	NO	NO	NO	NO	NO	NO	NO	NO	Yes:	NO	NO	NO
chr13	30142968	30142969	0.209165	0.0532468	-0.155919	0.0215818	0.244129	0.149706	0.941125	0.0595989	0.0224119	0.0371871	1.41102	0.914785	0.97072	intergenic	NO	NO	NO	NO	NO	NO	NO	NO	Yes:	NO	NO	NO
chr8	143577713	143577714	0.082136	0.256764	0.174628	0.021621	0.137683	0.247487	0.941125	0.0189566	0.0612497	-0.0422931	-1.692	0.247413	0.557683	cpgshlv.cpgsho.intron.gene	NO	NO	NO	NO	NO	NO	Yes:ENSMMUG00000022933	Yes:ENSMMUG00000022933	NO	NO	Yes:5	Yes:5	(ENSMMUG00000022933:TOP1MT:DNA topoisomerase I mitochondrial [Source:VGNC Symbol;Acc:VGNC:79821]),
chr4	30722817	30722818	0.12132	0.012987	-0.108333	0.0216364	0.14557	0.043073	0.941125	0.019441	0.00185529	0.0175857	3.38939	0.00780872	0.0968261	intron.gene	NO	NO	NO	NO	NO	NO	NO	NO	NO	NO	Yes:1	Yes:1
chr20	6395833	6395834	0.234104	0.0549344	-0.17917	0.0216793	0.317042	0.182197	0.941125	0.100516	0.0331956	0.0673199	1.59835	7.78707e-06	0.00188574	intron.gene	NO	NO	NO	NO	NO	NO	NO	NO	NO	NO	Yes:1	Yes:1
chr17	47858086	47858087	0.177271	0.0485232	-0.128748	0.0217126	0.0888963	0.0698432	0.941125	0.00790254	0.00487807	0.00302447	0.696007	0.0265199	0.172087	intron.gene	NO	NO	NO	NO	NO	NO	NO	NO	NO	NO	Yes:2	Yes:2
chr7	150947376	150947377	0.0151515	0.140693	0.125541	0.0217491	0.0502519	0.222451	0.941125	0.00248191	0.0494846	-0.0470027	-4.31746	0.477902	0.747422	intergenic	NO	NO	NO	NO	NO	NO	NO	NO	Yes:	NO	NO	NO
chr10	100519817	100519818	0.0156926	0.164334	0.148642	0.0217538	0.0421245	0.166017	0.941125	0.00177447	0.0275617	-0.0257872	-3.9572	0.00264633	0.0467659	intergenic	NO	NO	NO	NO	NO	NO	NO	NO	Yes:	NO	NO	NO
chr10	33772669	33772670	0.0484069	0.163568	0.115161	0.0217748	0.0766433	0.206622	0.941125	0.00587419	0.0426925	-0.0368183	-2.86152	0.488421	0.755166	intergenic	NO	NO	NO	NO	NO	NO	NO	NO	Yes:	NO	NO	NO
chr12	131618434	131618435	0.0597222	0.196125	0.136403	0.0218232	0.122569	0.188722	0.941125	0.0150231	0.035616	-0.0205929	-1.24534	0.00645357	0.0854275	intergenic	NO	NO	NO	NO	NO	NO	NO	NO	Yes:	NO	NO	NO
chr15	81002268	81002269	0.0227273	0.164141	0.141414	0.0218319	0.0753778	0.304406	0.941125	0.00537679	0.0926627	-0.0872859	-4.10717	0.00644996	0.0853916	intergenic	NO	NO	NO	NO	NO	NO	NO	NO	Yes:	NO	NO	NO
chr12	49955377	49955378	0.0496032	0.185239	0.135636	0.0219047	0.128603	0.142394	0.941125	0.0165387	0.020276	-0.00373735	-0.293931	0.947108	0.979149	intergenic	NO	NO	NO	NO	NO	NO	NO	NO	Yes:	NO	NO	NO
chr7	130733352	130733353	0.0396825	0.167995	0.128313	0.0219673	0.101185	0.250316	0.941125	0.0102384	0.0580922	-0.0478537	-2.50435	0.653223	0.858249	intron.gene	NO	NO	NO	NO	NO	NO	NO	NO	NO	NO	Yes:1	Yes:1
chr1	203351268	203351269	0.0255625	0.170269	0.144707	0.0220134	0.0274188	0.114946	0.941125	0.000751791	0.0132126	-0.0124608	-4.13543	0.000835686	0.0257912	cpgshlv.intergenic	NO	NO	NO	NO	NO	NO	Yes:ENSMMUG00000010942	NO	Yes:	NO	NO	NO	(ENSMMUG00000010942:ECE1:endothelin converting enzyme 1 [Source:VGNC Symbol;Acc:VGNC:72150]),
chr22	31665612	31665613	0.0757937	0.209995	0.134201	0.0220717	0.175616	0.19005	0.941125	0.0308409	0.0361191	-0.00527823	-0.227918	0.918521	0.97072	intergenic	NO	NO	NO	NO	NO	NO	NO	NO	Yes:	NO	NO	NO
chr18	49728783	49728784	0.0113122	0.11968	0.108368	0.0220922	0.0267	0.172433	0.941125	0.000712888	0.029733	-0.0290201	-5.38224	0.105008	0.359474	intergenic	NO	NO	NO	NO	NO	NO	NO	NO	Yes:	NO	NO	NO
chr4	75663287	75663288	0.191667	0.537011	0.345344	0.0220934	0.331548	0.331396	0.941125	0.109924	0.109823	0.000100925	0.00132519	0.513768	0.768704	intron.gene	NO	NO	NO	NO	NO	NO	NO	NO	NO	NO	Yes:3	Yes:3
chr4	968366	968367	0.261806	0.0533911	-0.208415	0.0222458	0.241848	0.0841675	0.941125	0.0584906	0.00708416	0.0514065	3.04554	0.213217	0.519203	intron.gene	NO	NO	NO	NO	NO	NO	NO	NO	NO	NO	Yes:2	Yes:2
chr16	49273894	49273895	0.11302	0.00534759	-0.107673	0.02237	0.134079	0.017736	0.941125	0.0179772	0.000314564	0.0176626	5.83667	0.100182	0.349122	intron.gene	NO	NO	NO	NO	NO	NO	NO	NO	NO	NO	Yes:6	Yes:6
chr15	83654472	83654473	0	0.108838	0.108838	0.0224233	0	0.144427	0.941125	1.97239e-05	0.0208593	-0.0208396	-10.0465	1.93355e-06	0.000996779	intergenic	NO	NO	NO	NO	NO	NO	NO	NO	Yes:	NO	NO	NO
chr19	38386129	38386130	0	0.211869	0.211869	0.0224997	0	0.287202	0.941125	0	0.0824847	-0.0824847	1	0.00509523	0.0729901	intron.gene	NO	NO	NO	NO	NO	NO	NO	NO	NO	NO	Yes:2	Yes:2
chr9	136249876	136249877	0.38646	0.116628	-0.269832	0.0225146	0.236105	0.226597	0.941125	0.0557457	0.0513461	0.00439964	0.118607	0.0332687	0.194057	intergenic	NO	NO	NO	NO	NO	NO	NO	NO	Yes:	NO	NO	NO
chr17	17722630	17722631	0.157507	0.0404239	-0.117084	0.0225492	0.12039	0.0607154	0.941125	0.0144936	0.00368636	0.0108073	1.97515	0.00161311	0.0389672	prom5K.prom2K.intron.gene	Yes:ENSMMUG00000002107:ENSMMUG00000002113	Yes:ENSMMUG00000002107:ENSMMUG00000002113	NO	NO	NO	NO	NO	NO	NO	NO	Yes:2	Yes:2	(ENSMMUG00000002107:STOML3:stomatin like 3 [Source:VGNC Symbol;Acc:VGNC:78170]), (ENSMMUG00000002113:NHLRC3:NHL repeat containing 3 [Source:VGNC Symbol;Acc:VGNC:75291]),
chr9	128393436	128393437	0.0680135	0.198256	0.130243	0.0225513	0.106833	0.191066	0.941125	0.0114134	0.0365063	-0.025093	-1.67742	0.00553919	0.0771663	intergenic	NO	NO	NO	NO	NO	NO	NO	NO	Yes:	NO	NO	NO
chr20	63471542	63471543	0	0.119318	0.119318	0.0225999	0	0.301629	0.941125	0	0.0909801	-0.0909801	1	0.00494935	0.0715538	intron.gene	NO	NO	NO	NO	NO	NO	NO	NO	NO	NO	Yes:2	Yes:2
chr8	58146212	58146213	0.0563492	0.218803	0.162454	0.0226101	0.110131	0.315067	0.941125	0.0121288	0.0915905	-0.0794618	-2.91677	0.468188	0.740503	intergenic	NO	NO	NO	NO	NO	NO	NO	NO	Yes:	NO	NO	NO
chr7	96285885	96285886	0.0119048	0.141082	0.129177	0.0226483	0.0412393	0.230814	0.941125	0.00170068	0.0484568	-0.0467562	-4.83252	0.00344674	0.055388	intergenic	NO	NO	NO	NO	NO	NO	NO	NO	Yes:	NO	NO	NO
chr10	35765222	35765223	0	0.161039	0.161039	0.0226672	0	0.302985	0.941125	0	0.0917996	-0.0917996	1	0.00196833	0.0433136	intergenic	NO	NO	NO	NO	NO	NO	NO	NO	Yes:	NO	NO	NO
chr13	113130257	113130258	0.034127	0.179266	0.145139	0.02269	0.0633964	0.216621	0.941125	0.0040191	0.0469246	-0.0429055	-3.5454	0.363984	0.66183	intergenic	NO	NO	NO	NO	NO	NO	NO	NO	Yes:	NO	NO	NO
chr3	118162978	118162979	0.48433	0.0710744	-0.413256	0.0226967	0.275346	0.183709	0.941125	0.0758152	0.0337491	0.0420661	1.16764	0.664101	0.86461	intron.gene	NO	NO	NO	NO	NO	NO	NO	NO	NO	NO	Yes:5	Yes:5
chr3	160081267	160081268	0.0454545	0.159091	0.113636	0.0227445	0.150756	0.280016	0.941125	0.0210978	0.0784091	-0.0573113	-1.89393	0.233805	0.545045	exon.gene	NO	NO	NO	NO	NO	NO	NO	NO	NO	Yes:	NO	Yes:5
chr17	78252613	78252614	0.0737757	0.209291	0.135515	0.0227491	0.0991685	0.226803	0.941125	0.0098344	0.0514396	-0.0416052	-2.38697	0.000303602	0.0135375	intron.gene	NO	NO	NO	NO	NO	NO	NO	NO	NO	NO	Yes:1	Yes:1
chr3	171994920	171994921	0	0.168827	0.168827	0.0228958	0	0.258342	0.941125	8.06584e-05	0.0667404	-0.0666598	-9.69252	0.000131107	0.00835748	intergenic	NO	NO	NO	NO	NO	NO	NO	NO	Yes:	NO	NO	NO
chr13	102774126	102774127	0.0145062	0.147829	0.133323	0.0228964	0.0343271	0.133895	0.941125	0.00117835	0.0179279	-0.0167496	-3.92737	0.976945	0.991041	intron.gene	NO	NO	NO	NO	NO	NO	NO	NO	NO	NO	Yes:2	Yes:2
chr5	172684048	172684049	0	0.127329	0.127329	0.0229374	0	0.311857	0.941125	0	0.0879157	-0.0879157	1	0.000194918	0.0102852	intergenic	NO	NO	NO	NO	NO	NO	NO	NO	Yes:	NO	NO	NO
chr1	213303388	213303389	0.0871849	0.272727	0.185542	0.0229491	0.121937	0.325325	0.941125	0.0148687	0.105836	-0.0909674	-2.83148	0.364384	0.66222	intron.gene	NO	NO	NO	NO	NO	NO	NO	NO	NO	NO	Yes:3	Yes:3
chr4	4226879	4226880	0.194605	0.0363636	-0.158241	0.0229974	0.194983	0.120605	0.941125	0.0380183	0.0145455	0.0234729	1.38613	0.290706	0.599997	intron.gene	NO	NO	NO	NO	NO	NO	NO	NO	NO	NO	Yes:3	Yes:3
chr2	112432816	112432817	0.120622	0.010101	-0.110521	0.0230203	0.283381	0.0335013	0.941125	0.0803048	0.00112233	0.0791825	6.16091	0.220815	0.529457	intron.gene	NO	NO	NO	NO	NO	NO	NO	NO	NO	NO	Yes:6	Yes:6
chr19	18008462	18008463	0.106536	0.334286	0.22775	0.023053	0.163922	0.390873	0.941125	0.0268703	0.13843	-0.11156	-2.36507	0.323464	0.632961	intron.gene	NO	NO	NO	NO	NO	NO	NO	NO	NO	NO	Yes:2	Yes:2
chr1	904475	904476	0	0.135426	0.135426	0.0231492	0	0.255519	0.941125	0	0.06529	-0.06529	1	5.00795e-05	0.00564067	intergenic	NO	NO	NO	NO	NO	NO	NO	NO	Yes:	NO	NO	NO
chr2	8564260	8564261	0.0377451	0.197604	0.159859	0.0231551	0.075141	0.282774	0.941125	0.00564617	0.0799609	-0.0743147	-3.82395	0.625257	0.841442	intron.gene	NO	NO	NO	NO	NO	NO	NO	NO	NO	NO	Yes:2	Yes:2
chr11	123059281	123059282	0.134813	0.42076	0.285946	0.0231588	0.179941	0.309483	0.941125	0.0323787	0.0957795	-0.0634009	-1.56467	0.255638	0.566489	intron.gene	NO	NO	NO	NO	NO	NO	NO	NO	NO	NO	Yes:7	Yes:7
chr16	30031929	30031930	0.0505652	0.166414	0.115849	0.0231915	0.127997	0.21945	0.941125	0.0163832	0.0481581	-0.0317749	-1.55556	0.987283	0.995107	intergenic	NO	NO	NO	NO	NO	NO	NO	NO	Yes:	NO	NO	NO
chr15	19941190	19941191	0.168558	0.460042	0.291484	0.0232115	0.205918	0.2127	0.941125	0.0399853	0.0452413	-0.00525605	-0.178172	0.00273186	0.0474214	intergenic	NO	NO	NO	NO	NO	NO	NO	NO	Yes:	NO	NO	NO
chr2	55923108	55923109	0.0253286	0.137237	0.111909	0.0232208	0.0420539	0.170754	0.941125	0.00176853	0.0291571	-0.0273885	-4.04322	0.225126	0.53512	intron.gene	NO	NO	NO	NO	NO	NO	NO	NO	NO	NO	Yes:1	Yes:1
chr17	15917871	15917872	0.0568182	0.233333	0.176515	0.0232391	0.151695	0.274874	0.941125	0.0216767	0.0755556	-0.0538789	-1.8014	0.218214	0.525918	intergenic	NO	NO	NO	NO	NO	NO	NO	NO	Yes:	NO	NO	NO
chr18	80160073	80160074	0	0.132468	0.132468	0.0233717	0	0.182597	0.941125	0.00042517	0.0333416	-0.0329164	-6.29314	0.0219164	0.156924	intergenic	NO	NO	NO	NO	NO	NO	NO	NO	Yes:	NO	NO	NO
chr6	149546630	149546631	0.232965	0.0732323	-0.159733	0.0233949	0.224363	0.116715	0.941125	0.046233	0.0136223	0.0326107	1.76295	0.23475	0.545955	intergenic	NO	NO	NO	NO	NO	NO	NO	NO	Yes:	NO	NO	NO
chr7	69120952	69120953	0.264011	0.705313	0.441302	0.0233963	0.248268	0.325762	0.941125	0.061637	0.106121	-0.0444839	-0.78384	0.961791	0.985047	intergenic	NO	NO	NO	NO	NO	NO	NO	NO	Yes:	NO	NO	NO
chr8	142865403	142865404	0.0444444	0.163636	0.119192	0.0235288	0.107622	0.30567	0.941125	0.0115825	0.0934343	-0.0818519	-3.01201	0.700503	0.885258	intergenic	NO	NO	NO	NO	NO	NO	NO	NO	Yes:	NO	NO	NO
chr20	63246875	63246876	0.0277778	0.142424	0.114646	0.0235448	0.096225	0.178337	0.941125	0.00925926	0.0318042	-0.0225449	-1.78025	2.65978e-06	0.00115259	intron.gene	NO	NO	NO	NO	NO	NO	NO	NO	NO	NO	Yes:2	Yes:2
chr14	102923723	102923724	0.0190972	0.142159	0.123061	0.0235719	0.0498248	0.245371	0.941125	0.00248251	0.0602068	-0.0577243	-4.60006	0.0247381	0.168675	intergenic	NO	NO	NO	NO	NO	NO	NO	NO	Yes:	NO	NO	NO
chr22	31105023	31105024	0.0150463	0.128607	0.113561	0.0235721	0.0286837	0.114952	0.941125	0.000822753	0.013214	-0.0123912	-4.00546	0.730598	0.901411	intergenic	NO	NO	NO	NO	NO	NO	NO	NO	Yes:	NO	NO	NO
chr20	13995123	13995124	0	0.117803	0.117803	0.0236189	0	0.195825	0.941125	0.000432616	0.0383475	-0.0379149	-6.4699	0.0416765	0.218242	intron.gene	NO	NO	NO	NO	NO	NO	NO	NO	NO	NO	Yes:1	Yes:1
chr16	4680400	4680401	0.0727273	0.219464	0.146737	0.0236451	0.121683	0.232439	0.941125	0.0136733	0.054028	-0.0403547	-1.98234	0.269856	0.578151	intron.gene	NO	NO	NO	NO	NO	NO	NO	NO	NO	NO	Yes:6	Yes:6
chr8	2814865	2814866	0.0865801	0.311295	0.224715	0.023673	0.134381	0.38731	0.941125	0.0167062	0.150009	-0.133303	-3.1666	0.0370932	0.207835	intergenic	NO	NO	NO	NO	NO	NO	NO	NO	Yes:	NO	NO	NO
chr22	11492684	11492685	0.460714	0.17203	-0.288685	0.0236789	0.330333	0.194896	0.941125	0.0995202	0.0379845	0.0615357	1.38958	0.0269822	0.172657	intergenic	NO	NO	NO	NO	NO	NO	NO	NO	Yes:	NO	NO	NO
chr14	104689188	104689189	0.33287	0.0505051	-0.282365	0.0236899	0.294473	0.115081	0.941125	0.0867141	0.0132435	0.0734706	2.71098	0.959816	0.98426	intron.gene	NO	NO	NO	NO	NO	NO	NO	NO	NO	NO	Yes:3	Yes:3
chr3	70859888	70859889	0.435019	0.104329	-0.33069	0.0237795	0.372369	0.230768	0.941125	0.138659	0.0532538	0.085405	1.38058	0.168497	0.46087	intergenic	NO	NO	NO	NO	NO	NO	NO	NO	Yes:	NO	NO	NO
chr11	17736032	17736033	0.025	0.133026	0.108026	0.0237932	0.0621582	0.143273	0.941125	0.00386364	0.0190265	-0.0151629	-2.29998	0.0686445	0.296323	intergenic	NO	NO	NO	NO	NO	NO	NO	NO	Yes:	NO	NO	NO
chr16	53130715	53130716	0.0757576	0.227273	0.151515	0.0238066	0.172621	0.351763	0.941125	0.0270903	0.123737	-0.0966471	-2.19143	0.654646	0.859124	intron.gene	NO	NO	NO	NO	NO	NO	NO	NO	NO	NO	Yes:3	Yes:3
chr11	63998997	63998998	0.274342	0.0230769	-0.251265	0.0239428	0.200399	0.0527358	0.941125	0.0388618	0.00278107	0.0360808	3.80464	0.639228	0.849952	prom5K.cpgshlv.intergenic	Yes:ENSMMUG00000007659	NO	NO	NO	NO	NO	Yes:ENSMMUG00000007659	NO	Yes:	NO	NO	NO	(ENSMMUG00000007659:XPOT:exportin for tRNA [Source:VGNC Symbol;Acc:VGNC:100123]),
chr10	43026794	43026795	0.525216	0.159596	-0.36562	0.0240944	0.248125	0.192065	0.941125	0.0622464	0.0368891	0.0253573	0.754796	0.0388719	0.212605	3UTR.exon.gene	NO	NO	NO	NO	Yes:ENSMMUG00000016490	NO	NO	NO	NO	Yes:	NO	Yes:1
chr9	136995337	136995338	0.0767196	0.27741	0.200691	0.0241027	0.153273	0.252672	0.941125	0.0234927	0.0638432	-0.0403505	-1.44232	0.900486	0.97072	intergenic	NO	NO	NO	NO	NO	NO	NO	NO	Yes:	NO	NO	NO
chr6	35490603	35490604	0.0655959	0.197875	0.132279	0.0241452	0.141444	0.283137	0.941125	0.0200063	0.0801667	-0.0601604	-2.00255	0.0543298	0.255956	intron.gene	NO	NO	NO	NO	NO	NO	NO	NO	NO	NO	Yes:1	Yes:1
chr18	10454151	10454152	0.0628307	0.237865	0.175035	0.0241457	0.106289	0.168853	0.941125	0.0112973	0.0285114	-0.0172141	-1.33556	0.00244014	0.0456014	intron.gene	NO	NO	NO	NO	NO	NO	NO	NO	NO	NO	Yes:2	Yes:2
chr2	10471512	10471513	0.0818182	0.437374	0.355556	0.0241478	0.183402	0.427519	0.941125	0.0342375	0.182772	-0.148535	-2.4164	0.101624	0.352271	intron.gene	NO	NO	NO	NO	NO	NO	NO	NO	NO	NO	Yes:1	Yes:1
chr2	96138586	96138587	0.0208333	0.25	0.229167	0.0241827	0.0721688	0.299176	0.941125	0.00520833	0.0830449	-0.0778365	-3.995	0.0143627	0.123017	intron.gene	NO	NO	NO	NO	NO	NO	NO	NO	NO	NO	Yes:1	Yes:1
chr1	21814767	21814768	0.0357143	0.171429	0.135714	0.0242075	0.123718	0.234644	0.941125	0.0153061	0.051702	-0.0363959	-1.75611	0.0619408	0.277766	intergenic	NO	NO	NO	NO	NO	NO	NO	NO	Yes:	NO	NO	NO
chr7	5528643	5528644	0	0.136408	0.136408	0.0242383	0	0.215372	0.941125	0	0.046385	-0.046385	1	1.29185e-05	0.0024916	intergenic	NO	NO	NO	NO	NO	NO	NO	NO	Yes:	NO	NO	NO
chr2	148604703	148604704	0.0648148	0.304442	0.239627	0.024317	0.178586	0.32583	0.941125	0.031893	0.106165	-0.0742725	-1.735	0.012595	0.120287	intergenic	NO	NO	NO	NO	NO	NO	NO	NO	Yes:	NO	NO	NO
chr4	3763424	3763425	0.0441176	0.161317	0.117199	0.0243685	0.120618	0.163425	0.941125	0.0145486	0.0267077	-0.0121591	-0.876376	0.985303	0.99432	intron.gene	NO	NO	NO	NO	NO	NO	NO	NO	NO	NO	Yes:1	Yes:1
chr11	71590064	71590065	0.552973	0.158712	-0.394261	0.0244561	0.368696	0.340651	0.941125	0.135937	0.116043	0.0198938	0.228276	0.284534	0.593291	intron.gene	NO	NO	NO	NO	NO	NO	NO	NO	NO	NO	Yes:1	Yes:1
chr6	186603	186604	0.0448232	0.358376	0.313552	0.0244663	0.0563625	0.263125	0.941125	0.0065382	0.0692347	-0.0626965	-3.40453	0.370715	0.668012	intron.gene	NO	NO	NO	NO	NO	NO	NO	NO	NO	NO	Yes:2	Yes:2
chr19	840795	840796	0.0243056	0.13873	0.114425	0.0244694	0.0574564	0.190169	0.941125	0.00330124	0.0332374	-0.0299362	-3.33173	0.181341	0.480866	cpgshlv.cpgsho.exon.gene	NO	NO	NO	NO	NO	NO	Yes:ENSMMUG00000015301	Yes:ENSMMUG00000015301	NO	Yes:	NO	Yes:4	(ENSMMUG00000015301:ARHGAP45:Rho GTPase activating protein 45 [Source:VGNC Symbol;Acc:VGNC:69847]),
chr19	22286449	22286450	0.119865	0	-0.119865	0.0244926	0.137023	0	0.941125	0.0187753	0	0.0187753	1	4.1383e-07	0.000525606	cpgshlv.cpgsho.intron.gene	NO	NO	NO	NO	NO	NO	Yes:ENSMMUG00000037794	Yes:ENSMMUG00000037794	NO	NO	Yes:4	Yes:4	(ENSMMUG00000037794),
chr7	6846419	6846420	0.0440476	0.167175	0.123127	0.0245802	0.0633327	0.186043	0.941125	0.00401103	0.034612	-0.030601	-3.10923	0.0304029	0.183299	intergenic	NO	NO	NO	NO	NO	NO	NO	NO	Yes:	NO	NO	NO
chr12	116506516	116506517	0.159966	0.0517885	-0.108178	0.0246653	0.102304	0.0630165	0.941125	0.0104661	0.00397108	0.00649498	1.39812	0.035321	0.201664	intron.gene	NO	NO	NO	NO	NO	NO	NO	NO	NO	NO	Yes:1	Yes:1
chr19	52786103	52786104	0.516162	0.139394	-0.376768	0.0247019	0.421443	0.23644	0.941125	0.165613	0.055904	0.109709	1.56679	0.045851	0.229953	intergenic	NO	NO	NO	NO	NO	NO	NO	NO	Yes:	NO	NO	NO
chr22	45285229	45285230	0.2	0.0328283	-0.167172	0.0247025	0.368782	0.0793669	0.941125	0.125411	0.0062991	0.119112	4.31537	0.0200002	0.148186	intergenic	NO	NO	NO	NO	NO	NO	NO	NO	Yes:	NO	NO	NO
chr3	16774863	16774864	0.0972222	0.392988	0.295765	0.0247151	0.134434	0.236762	0.941125	0.0180724	0.0560562	-0.0379838	-1.63309	9.74206e-08	0.000256542	intron.gene	NO	NO	NO	NO	NO	NO	NO	NO	NO	NO	Yes:1	Yes:1
chr18	14999576	14999577	0.0636364	0.257576	0.193939	0.0248464	0.15667	0.403895	0.941125	0.0223867	0.163131	-0.140745	-2.86532	0.000520513	0.0188884	intergenic	NO	NO	NO	NO	NO	NO	NO	NO	Yes:	NO	NO	NO
chr19	46049819	46049820	0.0520833	0.229798	0.177715	0.0249148	0.145563	0.310836	0.941125	0.0211884	0.096619	-0.0754305	-2.18903	0.0271118	0.172776	cpgshlv.cpgsho.intron.gene	NO	NO	NO	NO	NO	NO	Yes:ENSMMUG00000004085	Yes:ENSMMUG00000004085	NO	NO	Yes:1	Yes:1	(ENSMMUG00000004085:NOVA2:NOVA alternative splicing regulator 2 [Source:HGNC Symbol;Acc:HGNC:7887]),
chr20	32647871	32647872	0.146714	0.401322	0.254608	0.0249164	0.238161	0.283367	0.941125	0.0517024	0.080297	-0.0285947	-0.635116	0.725397	0.898655	intergenic	NO	NO	NO	NO	NO	NO	NO	NO	Yes:	NO	NO	NO
chr9	136688130	136688131	0.065625	0.210285	0.14466	0.0249323	0.176706	0.251305	0.941125	0.0312251	0.063154	-0.0319288	-1.01617	0.810818	0.933996	intergenic	NO	NO	NO	NO	NO	NO	NO	NO	Yes:	NO	NO	NO
chr2	239258314	239258315	0.593506	0.165584	-0.427922	0.0249346	0.438055	0.310642	0.941125	0.191451	0.0964981	0.0949528	0.988402	0.00263383	0.0467246	intergenic	NO	NO	NO	NO	NO	NO	NO	NO	Yes:	NO	NO	NO
chr2	182866085	182866086	0.0721259	0.236445	0.164319	0.0249393	0.123366	0.232254	0.941125	0.0152191	0.0539421	-0.038723	-1.82553	0.297974	0.607778	intron.gene	NO	NO	NO	NO	NO	NO	NO	NO	NO	NO	Yes:3	Yes:3
chr8	37966562	37966563	0.0637626	0.177637	0.113874	0.0249404	0.121061	0.309785	0.941125	0.0146558	0.0959666	-0.0813108	-2.71106	0.43274	0.715226	intron.gene	NO	NO	NO	NO	NO	NO	NO	NO	NO	NO	Yes:4	Yes:4
chr17	77245440	77245441	0.319444	0.0333333	-0.286111	0.0249479	0.385719	0.105409	0.941125	0.148779	0.0101557	0.138624	3.87281	0.00852562	0.102225	intron.gene	NO	NO	NO	NO	NO	NO	NO	NO	NO	NO	Yes:1	Yes:1
chr22	46054127	46054128	0.195283	0.0393939	-0.155889	0.0250957	0.208974	0.102	0.941125	0.0436702	0.010404	0.0332661	2.0695	0.729063	0.90058	intergenic	NO	NO	NO	NO	NO	NO	NO	NO	Yes:	NO	NO	NO
chr10	97737869	97737870	0.0334264	0.149428	0.116002	0.0251003	0.0675532	0.289337	0.941125	0.00456344	0.0837159	-0.0791524	-4.19731	0.0162711	0.129848	intergenic	NO	NO	NO	NO	NO	NO	NO	NO	Yes:	NO	NO	NO
chr12	123433127	123433128	0	0.11891	0.11891	0.0251783	0	0.178188	0.941125	0	0.0298613	-0.0298613	1	0.000370216	0.0151587	intron.gene	NO	NO	NO	NO	NO	NO	NO	NO	NO	NO	Yes:7	Yes:7
chr8	37099944	37099945	0.0891846	0.246276	0.157092	0.0251953	0.0917618	0.146989	0.941125	0.00842022	0.0216057	-0.0131855	-1.35948	0.000106675	0.00799535	intergenic	NO	NO	NO	NO	NO	NO	NO	NO	Yes:	NO	NO	NO
chr12	123234053	123234054	0.508874	0.173268	-0.335606	0.0252049	0.333799	0.219892	0.941125	0.101323	0.0483524	0.0529706	1.0673	9.70234e-06	0.00211987	intron.gene	NO	NO	NO	NO	NO	NO	NO	NO	NO	NO	Yes:7	Yes:7
chr10	49613724	49613725	0.145722	0.0194805	-0.126241	0.0252419	0.102076	0.0350222	0.941125	0.0104194	0.00122655	0.00919286	3.08659	0.954979	0.982314	intergenic	NO	NO	NO	NO	NO	NO	NO	NO	Yes:	NO	NO	NO
chr13	57634666	57634667	0.00641026	0.160281	0.153871	0.0252475	0.0222058	0.304288	0.941125	0.000493097	0.0925913	-0.0920983	-7.55286	0.00121836	0.0328008	intergenic	NO	NO	NO	NO	NO	NO	NO	NO	Yes:	NO	NO	NO
chr5	76818553	76818554	0.0726449	0.219411	0.146766	0.0252839	0.110454	0.255794	0.941125	0.0122001	0.0654306	-0.0532304	-2.42307	0.332073	0.639528	intergenic	NO	NO	NO	NO	NO	NO	NO	NO	Yes:	NO	NO	NO
chr15	70514588	70514589	0.495346	0.137815	-0.357531	0.0253404	0.326042	0.205177	0.941125	0.106304	0.0420977	0.0642059	1.33638	0.576842	0.810516	intergenic	NO	NO	NO	NO	NO	NO	NO	NO	Yes:	NO	NO	NO
chr20	64316337	64316338	0.17186	0.0490358	-0.122824	0.0253608	0.130748	0.0925788	0.941125	0.0170951	0.00857083	0.00852425	0.996074	0.0646408	0.285343	intergenic	NO	NO	NO	NO	NO	NO	NO	NO	Yes:	NO	NO	NO
chr3	128556014	128556015	0	0.198347	0.198347	0.0253662	0	0.331708	0.941125	0	0.11003	-0.11003	1	0.0505277	0.244528	intron.gene	NO	NO	NO	NO	NO	NO	NO	NO	NO	NO	Yes:1	Yes:1
chr5	3103538	3103539	0.00555556	0.113621	0.108066	0.0253837	0.019245	0.220291	0.941125	0.00037037	0.048528	-0.0481576	-7.0337	0.0339171	0.196476	intron.gene	NO	NO	NO	NO	NO	NO	NO	NO	NO	NO	Yes:5	Yes:5
chr2	127621085	127621086	0.599637	0.142769	-0.456869	0.0253996	0.394292	0.161118	0.941125	0.159902	0.0259591	0.133943	2.62287	0.68024	0.873976	intron.gene	NO	NO	NO	NO	NO	NO	NO	NO	NO	NO	Yes:3	Yes:3
chr20	62815800	62815801	0.117628	0.42821	0.310582	0.0254025	0.161912	0.268115	0.941125	0.0262154	0.0726255	-0.04641	-1.47006	0.124157	0.397212	intergenic	NO	NO	NO	NO	NO	NO	NO	NO	Yes:	NO	NO	NO
chr19	34481329	34481330	0.034944	0.144534	0.10959	0.0254134	0.0548189	0.168982	0.941125	0.00300511	0.0285548	-0.0255496	-3.24824	0.495421	0.760283	cpgshlv.cpgsho.intron.gene	NO	NO	NO	NO	NO	NO	Yes:ENSMMUG00000049799:ENSMMUG00000004844	Yes:ENSMMUG00000049799:ENSMMUG00000004844	NO	NO	Yes:3	Yes:3	(ENSMMUG00000049799), (ENSMMUG00000004844:HPN:hepsin [Source:VGNC Symbol;Acc:VGNC:73513]),
chr6	30406420	30406421	0.10947	0.327633	0.218164	0.0254702	0.231777	0.310965	0.941125	0.0537207	0.096699	-0.0429783	-0.848022	0.430801	0.713964	intergenic	NO	NO	NO	NO	NO	NO	NO	NO	Yes:	NO	NO	NO
chr4	173608730	173608731	0.0454545	0.438995	0.393541	0.025475	0.150756	0.397913	0.941125	0.0211072	0.158335	-0.137228	-2.90717	0.387299	0.681276	intergenic	NO	NO	NO	NO	NO	NO	NO	NO	Yes:	NO	NO	NO
chr2	31580537	31580538	0.0138889	0.129545	0.115657	0.0254952	0.0481125	0.233076	0.941125	0.00231481	0.0543245	-0.0520097	-4.55263	0.0367743	0.20677	intergenic	NO	NO	NO	NO	NO	NO	NO	NO	Yes:	NO	NO	NO
chr1	32336699	32336700	0.0607016	0.175744	0.115042	0.0255154	0.100334	0.197639	0.941125	0.010067	0.0390612	-0.0289942	-1.95611	0.000516948	0.018803	intergenic	NO	NO	NO	NO	NO	NO	NO	NO	Yes:	NO	NO	NO
chr3	184602335	184602336	0.0663603	0.214585	0.148225	0.0255216	0.0986372	0.140778	0.941125	0.00972929	0.0198185	-0.0100892	-1.02644	0.00191004	0.0427858	intron.gene	NO	NO	NO	NO	NO	NO	NO	NO	NO	NO	Yes:2	Yes:2
chr6	103001097	103001098	0.382423	0.143941	-0.238482	0.0255357	0.181194	0.215149	0.941125	0.0328314	0.046289	-0.0134576	-0.495592	0.00384213	0.0598707	intergenic	NO	NO	NO	NO	NO	NO	NO	NO	Yes:	NO	NO	NO
chr8	143618246	143618247	0.0175926	0.130952	0.11336	0.0255546	0.0411557	0.187703	0.941125	0.00169379	0.0352324	-0.0335386	-4.37858	0.318092	0.628214	intergenic	NO	NO	NO	NO	NO	NO	NO	NO	Yes:	NO	NO	NO
chr11	94505108	94505109	0.29194	0.0685782	-0.223361	0.0255602	0.368916	0.155295	0.941125	0.136099	0.0241164	0.111983	2.49657	0.00742082	0.093717	intergenic	NO	NO	NO	NO	NO	NO	NO	NO	Yes:	NO	NO	NO
chr8	41654184	41654185	0	0.182369	0.182369	0.0255968	0	0.287215	0.941125	0	0.0824923	-0.0824923	1	0.00204894	0.0438583	intergenic	NO	NO	NO	NO	NO	NO	NO	NO	Yes:	NO	NO	NO
chr4	186555555	186555556	0	0.111472	0.111472	0.0256221	0	0.29844	0.941125	3.33333e-05	0.0890667	-0.0890334	-11.3837	0.00407912	0.0624632	intergenic	NO	NO	NO	NO	NO	NO	NO	NO	Yes:	NO	NO	NO
chr19	4000021	4000022	0.013315	0.181169	0.167854	0.0256323	0.0306606	0.292817	0.941125	0.000859321	0.085742	-0.0848827	-6.64066	0.0711843	0.303159	exon.gene	NO	NO	NO	NO	NO	NO	NO	NO	NO	Yes:	NO	Yes:5
chr2	90360860	90360861	0.0125	0.154963	0.142463	0.0256433	0.0294092	0.293699	0.941125	0.000864899	0.0862588	-0.0853939	-6.64	0.463603	0.737257	intron.gene	NO	NO	NO	NO	NO	NO	NO	NO	NO	NO	Yes:6	Yes:6
chr2	19361573	19361574	0.0151515	0.140909	0.125758	0.0256587	0.0502519	0.261551	0.941125	0.00234639	0.0684091	-0.0660627	-4.86567	0.0792357	0.321568	intergenic	NO	NO	NO	NO	NO	NO	NO	NO	Yes:	NO	NO	NO
chr18	26547454	26547455	0.0438625	0.220523	0.17666	0.0256943	0.0508994	0.241808	0.941125	0.00259075	0.0584712	-0.0558804	-4.49628	0.000952224	0.028117	intergenic	NO	NO	NO	NO	NO	NO	NO	NO	Yes:	NO	NO	NO
chr20	4823323	4823324	0.17803	0.00649351	-0.171537	0.025697	0.339572	0.0215365	0.941125	0.106301	0.000463822	0.105838	7.84037	0.0148043	0.124133	intron.gene	NO	NO	NO	NO	NO	NO	NO	NO	NO	NO	Yes:1	Yes:1
chr6	1393208	1393209	0.0640332	0.22954	0.165507	0.0257009	0.134584	0.164802	0.941125	0.0181129	0.0271598	-0.00904695	-0.584459	0.00304624	0.0506729	cpgshlv.intergenic	NO	NO	NO	NO	NO	NO	Yes:ENSMMUG00000005198	NO	Yes:	NO	NO	NO	(ENSMMUG00000005198:SLC6A3:solute carrier family 6 member 3 [Source:VGNC Symbol;Acc:VGNC:77619]),
chr18	11823882	11823883	0.0907581	0.372497	0.281739	0.0257598	0.218163	0.300541	0.941125	0.047595	0.090325	-0.0427301	-0.924316	0.453896	0.730467	intergenic	NO	NO	NO	NO	NO	NO	NO	NO	Yes:	NO	NO	NO
chr4	46993112	46993113	0.00865801	0.166667	0.158009	0.0258063	0.0287154	0.339608	0.941125	0.00208859	0.115333	-0.113245	-5.78714	0.011838	0.119312	intron.gene	NO	NO	NO	NO	NO	NO	NO	NO	NO	NO	Yes:4	Yes:4
chr2	96116059	96116060	0.120939	0.425728	0.304789	0.0258464	0.132019	0.244966	0.941125	0.017429	0.0600082	-0.0425793	-1.78367	0.00321227	0.0526583	intron.gene	NO	NO	NO	NO	NO	NO	NO	NO	NO	NO	Yes:1	Yes:1
chr8	43246660	43246661	0.159259	0.0385714	-0.120688	0.0258622	0.193284	0.092349	0.941125	0.0373588	0.00781076	0.029548	2.25791	0.000223884	0.011269	intergenic	NO	NO	NO	NO	NO	NO	NO	NO	Yes:	NO	NO	NO
chr6	3367994	3367995	0.114609	0.415151	0.300542	0.0258827	0.211021	0.315406	0.941125	0.0445299	0.0994812	-0.0549513	-1.15965	0.0193049	0.144826	intergenic	NO	NO	NO	NO	NO	NO	NO	NO	Yes:	NO	NO	NO
chr17	1977337	1977338	0.0666667	0.185	0.118333	0.0258961	0.23094	0.265791	0.941125	0.0533333	0.065696	-0.0123626	-0.300768	0.0230371	0.161947	cpgshlv.intron.gene	NO	NO	NO	NO	NO	NO	Yes:ENSMMUG00000054186	NO	NO	NO	Yes:1	Yes:1	(ENSMMUG00000054186),
chr8	141309050	141309051	0	0.136364	0.136364	0.0259691	0	0.30567	0.941125	5.47885e-07	0.0934343	-0.0934338	-17.3797	0.000627937	0.0213907	intergenic	NO	NO	NO	NO	NO	NO	NO	NO	Yes:	NO	NO	NO
chr1	26900892	26900893	0.0366251	0.22491	0.188285	0.0259985	0.0513895	0.150763	0.941125	0.00264088	0.0227294	-0.0200885	-3.10547	2.09762e-05	0.00330148	intron.gene	NO	NO	NO	NO	NO	NO	NO	NO	NO	NO	Yes:1	Yes:1
chr15	40297932	40297933	0.35303	0.116667	-0.236364	0.0260067	0.454212	0.204879	0.941125	0.206309	0.0380871	0.168221	2.43743	0.0175054	0.135966	intergenic	NO	NO	NO	NO	NO	NO	NO	NO	Yes:	NO	NO	NO
chr6	31587654	31587655	0.201325	0.069697	-0.131628	0.0260159	0.157176	0.105097	0.941125	0.0237683	0.0110455	0.0127229	1.10559	0.439554	0.720251	intron.gene	NO	NO	NO	NO	NO	NO	NO	NO	NO	NO	Yes:7	Yes:7
chr14	20723634	20723635	0.0183566	0.1386	0.120244	0.0262069	0.0422321	0.164312	0.941125	0.0026601	0.0269983	-0.0243382	-3.34332	0.21783	0.525575	intergenic	NO	NO	NO	NO	NO	NO	NO	NO	Yes:	NO	NO	NO
chr4	186698416	186698417	0.173769	0.0519481	-0.121821	0.0262185	0.271654	0.172292	0.941125	0.0737959	0.0296846	0.0441113	1.31383	0.0050056	0.0721009	intergenic	NO	NO	NO	NO	NO	NO	NO	NO	Yes:	NO	NO	NO
chr8	37842235	37842236	0.145112	0.394471	0.249359	0.0262911	0.171137	0.313111	0.941125	0.0292878	0.0954634	-0.0661756	-1.70465	0.000908295	0.0272626	intergenic	NO	NO	NO	NO	NO	NO	NO	NO	Yes:	NO	NO	NO
chr10	16438600	16438601	0.119628	0.513308	0.39368	0.0263055	0.177896	0.4237	0.941125	0.0332615	0.179522	-0.14626	-2.43223	0.390523	0.683546	intergenic	NO	NO	NO	NO	NO	NO	NO	NO	Yes:	NO	NO	NO
chr13	20435751	20435752	0.0944177	0.284864	0.190446	0.0263227	0.154	0.379575	0.941125	0.023716	0.144077	-0.120361	-2.60291	0.253263	0.563823	intergenic	NO	NO	NO	NO	NO	NO	NO	NO	Yes:	NO	NO	NO
chr6	144008501	144008502	0.0636364	0.198593	0.134957	0.0263231	0.15667	0.308127	0.941125	0.0224593	0.0949424	-0.0724831	-2.07974	0.311063	0.621304	intergenic	NO	NO	NO	NO	NO	NO	NO	NO	Yes:	NO	NO	NO
chr6	168795756	168795757	0.190032	0.0324675	-0.157565	0.0263294	0.266888	0.107683	0.941125	0.0712291	0.0115955	0.0596336	2.6189	0.0012623	0.0335242	3UTR.exon.gene	NO	NO	NO	NO	Yes:ENSMMUG00000015781	NO	NO	NO	NO	Yes:	NO	Yes:1
chr22	46054115	46054116	0.205124	0.037296	-0.167828	0.0263439	0.223613	0.10086	0.941125	0.0500027	0.0101727	0.0398299	2.2973	0.737642	0.904315	intergenic	NO	NO	NO	NO	NO	NO	NO	NO	Yes:	NO	NO	NO
chr6	36678934	36678935	0.00666667	0.134077	0.127411	0.026382	0.023094	0.20873	0.941125	0.000533333	0.0435682	-0.0430349	-6.35209	0.212793	0.518632	intergenic	NO	NO	NO	NO	NO	NO	NO	NO	Yes:	NO	NO	NO
chr11	32430897	32430898	0.0818222	0.233728	0.151906	0.026389	0.0811005	0.149519	0.941125	0.00657729	0.022356	-0.0157787	-1.7651	0.00163343	0.0392871	intron.gene	NO	NO	NO	NO	NO	NO	NO	NO	NO	NO	Yes:4	Yes:4
chr10	19489061	19489062	0.0227273	0.318939	0.296212	0.0264028	0.0753778	0.39289	0.941125	0.00756382	0.154362	-0.146799	-4.35106	0.00101077	0.029192	intergenic	NO	NO	NO	NO	NO	NO	NO	NO	Yes:	NO	NO	NO
chr2	235327996	235327997	0.219544	0.0666667	-0.152877	0.0264235	0.229789	0.210819	0.941125	0.0528029	0.0407075	0.0120954	0.375323	0.0597453	0.271604	intergenic	NO	NO	NO	NO	NO	NO	NO	NO	Yes:	NO	NO	NO
chr1	155195329	155195330	0.0509259	0.165047	0.114121	0.0265002	0.100555	0.161343	0.941125	0.0101113	0.0260314	-0.0159201	-1.36429	0.812354	0.934693	intergenic	NO	NO	NO	NO	NO	NO	NO	NO	Yes:	NO	NO	NO
chr11	75429740	75429741	0.0878472	0.246266	0.158419	0.0266152	0.136439	0.140406	0.941125	0.0186157	0.0197137	-0.00109801	-0.0826794	0.226123	0.536217	intron.gene	NO	NO	NO	NO	NO	NO	NO	NO	NO	NO	Yes:1	Yes:1
chr15	39267841	39267842	0.116039	0.403188	0.287149	0.0266193	0.126495	0.334857	0.941125	0.0160009	0.105871	-0.0898703	-2.72609	0.694233	0.881917	intergenic	NO	NO	NO	NO	NO	NO	NO	NO	Yes:	NO	NO	NO
chr11	89787846	89787847	0.113759	0.390657	0.276898	0.0266293	0.168875	0.271957	0.941125	0.0285187	0.0739606	-0.045442	-1.37485	0.644375	0.853003	intergenic	NO	NO	NO	NO	NO	NO	NO	NO	Yes:	NO	NO	NO
chr6	150014709	150014710	0.115152	0	-0.115152	0.026635	0.22329	0	0.941125	0.046431	0	0.046431	1	0.00228622	0.0449132	intergenic	NO	NO	NO	NO	NO	NO	NO	NO	Yes:	NO	NO	NO
chr10	117838628	117838629	0.0507479	0.188655	0.137908	0.0267654	0.0935929	0.146237	0.941125	0.00875963	0.0213852	-0.0126256	-1.28767	0.838003	0.946627	intergenic	NO	NO	NO	NO	NO	NO	NO	NO	Yes:	NO	NO	NO
chr6	161186770	161186771	0.0483245	0.168183	0.119859	0.0267687	0.118228	0.146093	0.941125	0.0139779	0.021343	-0.00736516	-0.610619	0.245921	0.556242	intergenic	NO	NO	NO	NO	NO	NO	NO	NO	Yes:	NO	NO	NO
chr10	47763435	47763436	0.0121528	0.153882	0.14173	0.026792	0.0287282	0.17305	0.941125	0.00082531	0.0299462	-0.0291209	-5.18129	0.0959948	0.340265	intron.gene	NO	NO	NO	NO	NO	NO	NO	NO	NO	NO	Yes:3	Yes:3
chr11	133980768	133980769	0.208196	0.0644444	-0.143752	0.0268288	0.254717	0.116393	0.941125	0.0648809	0.0121949	0.052686	2.41152	0.0999912	0.348705	intergenic	NO	NO	NO	NO	NO	NO	NO	NO	Yes:	NO	NO	NO
chr3	197751515	197751516	0.0141612	0.18574	0.171579	0.0269208	0.0349017	0.24006	0.941125	0.00121813	0.0576289	-0.0564107	-5.56405	0.329834	0.637961	intergenic	NO	NO	NO	NO	NO	NO	NO	NO	Yes:	NO	NO	NO
chr8	144104868	144104869	0.130303	0	-0.130303	0.0269271	0.19348	0	0.941125	0.0342151	0	0.0342151	1	3.28876e-05	0.00434528	cpgshlv.cpgsho.intergenic	NO	NO	NO	NO	NO	NO	Yes:ENSMMUG00000028891	Yes:ENSMMUG00000028891	Yes:	NO	NO	NO	(ENSMMUG00000028891:NRBP2:nuclear receptor binding protein 2 [Source:VGNC Symbol;Acc:VGNC:75437]),
chr15	82063174	82063175	0.0166667	0.124747	0.108081	0.0269421	0.057735	0.185282	0.941125	0.00333333	0.0343294	-0.0309961	-3.36441	0.100828	0.350541	intergenic	NO	NO	NO	NO	NO	NO	NO	NO	Yes:	NO	NO	NO
chr19	290705	290706	0.062065	0.185518	0.123452	0.0269524	0.100581	0.139671	0.941125	0.0101165	0.0195081	-0.00939163	-0.947368	0.00845812	0.101725	cpgisl.cpgshlv.intergenic	NO	NO	NO	NO	NO	Yes:ENSMMUG00000028950	Yes:ENSMMUG00000028950	NO	Yes:	NO	NO	NO	(ENSMMUG00000028950:CDC34:cell division cycle 34, ubiqiutin conjugating enzyme [Source:VGNC Symbol;Acc:VGNC:108493]),
chr1	50422727	50422728	0.010101	0.135606	0.125505	0.0269763	0.0335013	0.296837	0.941125	0.00102078	0.0881124	-0.0870916	-6.4316	0.301705	0.611742	intergenic	NO	NO	NO	NO	NO	NO	NO	NO	Yes:	NO	NO	NO
chr12	130818455	130818456	0.0243056	0.182293	0.157987	0.0269889	0.0457069	0.221682	0.941125	0.00208912	0.0491429	-0.0470538	-4.55601	0.694333	0.88197	intergenic	NO	NO	NO	NO	NO	NO	NO	NO	Yes:	NO	NO	NO
chr21	44817445	44817446	0.0881313	0.236934	0.148803	0.0270718	0.119311	0.283567	0.941125	0.0142352	0.0804105	-0.0661753	-2.49793	0.439373	0.720117	intergenic	NO	NO	NO	NO	NO	NO	NO	NO	Yes:	NO	NO	NO
chr14	100486501	100486502	0.0399531	0.179692	0.139739	0.027084	0.0649178	0.221302	0.941125	0.00421432	0.0458512	-0.0416369	-3.44359	0.894483	0.97072	intergenic	NO	NO	NO	NO	NO	NO	NO	NO	Yes:	NO	NO	NO
chr9	96219355	96219356	0.154545	0	-0.154545	0.027111	0.320511	0	0.941125	0.0943284	0	0.0943284	1	0.00279336	0.0479395	intron.gene	NO	NO	NO	NO	NO	NO	NO	NO	NO	NO	Yes:4	Yes:4
chr3	9136061	9136062	0.0494544	0.172974	0.12352	0.0272925	0.0945141	0.177567	0.941125	0.00893292	0.0315299	-0.022597	-1.81952	0.564336	0.80217	intron.gene	NO	NO	NO	NO	NO	NO	NO	NO	NO	NO	Yes:2	Yes:2
chr19	19540335	19540336	0	0.113636	0.113636	0.0273069	0	0.30339	0.941125	0	0.0920455	-0.0920455	1	0.188576	0.491997	intron.gene	NO	NO	NO	NO	NO	NO	NO	NO	NO	NO	Yes:3	Yes:3
chr20	64038272	64038273	0.113194	0	-0.113194	0.0273806	0.170689	0	0.941125	0.0291346	0	0.0291346	1	1.6854e-05	0.00290612	intergenic	NO	NO	NO	NO	NO	NO	NO	NO	Yes:	NO	NO	NO
chr19	1445720	1445721	0.142247	0.0301792	-0.112068	0.0274748	0.128616	0.0556906	0.941125	0.0165422	0.00310144	0.0134407	2.41514	0.0881381	0.328125	intron.gene	NO	NO	NO	NO	NO	NO	NO	NO	NO	NO	Yes:4	Yes:4
chr5	32443522	32443523	0.0833333	0.261126	0.177792	0.0275108	0.194625	0.210131	0.941125	0.0378788	0.0437022	-0.00582338	-0.206315	0.717523	0.894449	intergenic	NO	NO	NO	NO	NO	NO	NO	NO	Yes:	NO	NO	NO
chr17	7408327	7408328	0	0.151515	0.151515	0.0276083	0	0.18566	0.941125	0	0.0344697	-0.0344697	1	0.000204168	0.0106027	intron.gene	NO	NO	NO	NO	NO	NO	NO	NO	NO	NO	Yes:3	Yes:3
chr1	220444757	220444758	0.168981	0.543044	0.374063	0.027727	0.256976	0.320475	0.941125	0.0660365	0.102704	-0.0366674	-0.637156	0.0174704	0.135786	intron.gene	NO	NO	NO	NO	NO	NO	NO	NO	NO	NO	Yes:1	Yes:1
chr5	132747993	132747994	0	0.127489	0.127489	0.0277671	0	0.212082	0.941125	0	0.0449789	-0.0449789	1	1.29277e-05	0.00249278	intergenic	NO	NO	NO	NO	NO	NO	NO	NO	Yes:	NO	NO	NO
chr11	47361575	47361576	0.129745	0.425725	0.29598	0.0277812	0.170126	0.230822	0.941125	0.0266244	0.0532789	-0.0266545	-1.00082	0.00517794	0.073783	cpgshlv.intron.gene	NO	NO	NO	NO	NO	NO	Yes:ENSMMUG00000021655	NO	NO	NO	Yes:2	Yes:2	(ENSMMUG00000021655:HDAC7:histone deacetylase 7 [Source:VGNC Symbol;Acc:VGNC:99939]),
chr5	133784932	133784933	0.428472	0.118182	-0.31029	0.0277983	0.471973	0.222792	0.941125	0.222758	0.0496364	0.173122	2.16601	0.0694836	0.298562	intergenic	NO	NO	NO	NO	NO	NO	NO	NO	Yes:	NO	NO	NO
chr16	88967857	88967858	0.0574074	0.179973	0.122566	0.0278214	0.161491	0.171667	0.941125	0.0260793	0.0294697	-0.00339038	-0.176326	0.963476	0.985766	intergenic	NO	NO	NO	NO	NO	NO	NO	NO	Yes:	NO	NO	NO
chr20	23047903	23047904	0.163194	0.00699301	-0.156201	0.0278234	0.222232	0.0231932	0.941125	0.0493871	0.000537924	0.0488492	6.52059	0.062884	0.280375	intron.gene	NO	NO	NO	NO	NO	NO	NO	NO	NO	NO	Yes:4	Yes:4
chr6	10854092	10854093	0.0151515	0.188961	0.17381	0.0278692	0.0502519	0.226584	0.941125	0.00229891	0.0513404	-0.0490415	-4.48108	5.26453e-05	0.00581311	intergenic	NO	NO	NO	NO	NO	NO	NO	NO	Yes:	NO	NO	NO
chr22	21652948	21652949	0.375764	0.123539	-0.252226	0.0278705	0.215261	0.148437	0.941125	0.0463374	0.0220337	0.0243038	1.07247	0.0162425	0.129711	intergenic	NO	NO	NO	NO	NO	NO	NO	NO	Yes:	NO	NO	NO
chr19	47275472	47275473	0.179577	0.0490081	-0.130569	0.0278963	0.126688	0.0689668	0.941125	0.0160497	0.00475642	0.0112933	1.7546	0.000233421	0.0115858	cpgshlv.intergenic	NO	NO	NO	NO	NO	NO	Yes:ENSMMUG00000003075	NO	Yes:	NO	NO	NO	(ENSMMUG00000003075:CCDC9:coiled-coil domain containing 9 [Source:VGNC Symbol;Acc:VGNC:70851]),
chr5	8457918	8457919	0.124883	0.0167749	-0.108108	0.0279206	0.153369	0.0436451	0.941125	0.0235222	0.00190489	0.0216173	3.62624	0.43375	0.715992	intron.gene	NO	NO	NO	NO	NO	NO	NO	NO	NO	NO	Yes:3	Yes:3
chr22	26499370	26499371	0.263032	0.0692641	-0.193768	0.0279596	0.276852	0.155567	0.941125	0.0766473	0.0242012	0.0524461	1.66316	0.219186	0.527246	intergenic	NO	NO	NO	NO	NO	NO	NO	NO	Yes:	NO	NO	NO
chr5	11384582	11384583	0.0486111	0.193487	0.144876	0.0279761	0.114913	0.176189	0.941125	0.013205	0.0310425	-0.0178376	-1.23316	0.952609	0.981338	intergenic	NO	NO	NO	NO	NO	NO	NO	NO	Yes:	NO	NO	NO
chr19	2775207	2775208	0.231647	0.644949	0.413303	0.0279767	0.222454	0.293767	0.941125	0.0494858	0.0862991	-0.0368133	-0.802331	0.549496	0.792222	intron.gene	NO	NO	NO	NO	NO	NO	NO	NO	NO	NO	Yes:3	Yes:3
chr6	28607243	28607244	0.130787	0	-0.130787	0.0279854	0.19859	0	0.941125	0.0394381	0	0.0394381	1	7.93565e-05	0.00726962	intergenic	NO	NO	NO	NO	NO	NO	NO	NO	Yes:	NO	NO	NO
chr1	1426349	1426350	0.0608995	0.189563	0.128664	0.0279949	0.0830682	0.246485	0.941125	0.00690033	0.0607548	-0.0538544	-3.13826	0.0550212	0.257973	intergenic	NO	NO	NO	NO	NO	NO	NO	NO	Yes:	NO	NO	NO
chr19	19514656	19514657	0.0847826	0.288167	0.203385	0.0279964	0.233745	0.308702	0.941125	0.0546365	0.0952967	-0.0406602	-0.802561	0.0273284	0.17315	intron.gene	NO	NO	NO	NO	NO	NO	NO	NO	NO	NO	Yes:5	Yes:5
chr14	100826660	100826661	0.10634	0.29499	0.18865	0.0282166	0.112291	0.209598	0.941125	0.0126092	0.0395423	-0.0269331	-1.64892	0.000945142	0.0279746	intergenic	NO	NO	NO	NO	NO	NO	NO	NO	Yes:	NO	NO	NO
chr17	7408324	7408325	0	0.169697	0.169697	0.0282449	0	0.211058	0.941125	0	0.0445455	-0.0445455	1	0.000268985	0.0126446	intron.gene	NO	NO	NO	NO	NO	NO	NO	NO	NO	NO	Yes:3	Yes:3
chr3	13204543	13204544	0.232151	0.063926	-0.168225	0.0283598	0.214872	0.0693077	0.941125	0.0461702	0.00480355	0.0413666	3.26479	0.390673	0.683651	intron.gene	NO	NO	NO	NO	NO	NO	NO	NO	NO	NO	Yes:1	Yes:1
chr14	101398276	101398277	0.453728	0.151622	-0.302106	0.028368	0.399669	0.312139	0.941125	0.159735	0.0974309	0.0623045	0.713233	0.216092	0.523152	3UTR.exon.gene	NO	NO	NO	NO	Yes:ENSMMUG00000001800	NO	NO	NO	NO	Yes:	NO	Yes:1
chr12	49784534	49784535	0.0796576	0.270418	0.190761	0.0284042	0.122716	0.192694	0.941125	0.0150593	0.0371311	-0.0220718	-1.30198	0.00184238	0.0420723	intron.gene	NO	NO	NO	NO	NO	NO	NO	NO	NO	NO	Yes:1	Yes:1
chr21	45543491	45543492	0.636905	0.213745	-0.42316	0.0284063	0.455036	0.253888	0.941125	0.207058	0.064459	0.142599	1.68358	0.95051	0.980497	intergenic	NO	NO	NO	NO	NO	NO	NO	NO	Yes:	NO	NO	NO
chr10	14197233	14197234	0.117896	0.00568182	-0.112214	0.0284155	0.205476	0.0188445	0.941125	0.0422204	0.000355114	0.0418652	6.89351	2.53718e-05	0.00369838	cpgshlv.intergenic	NO	NO	NO	NO	NO	NO	Yes:ENSMMUG00000052785	NO	Yes:	NO	NO	NO	(ENSMMUG00000052785:ELFN2:extracellular leucine rich repeat and fibronectin type III domain containing 2 [Source:NCBI gene (formerly Entrezgene);Acc:697071]),
chr13	113130057	113130058	0.00757576	0.215427	0.207851	0.0284471	0.0262432	0.321899	0.941125	0.000688705	0.103619	-0.10293	-7.23319	0.0453008	0.228156	intergenic	NO	NO	NO	NO	NO	NO	NO	NO	Yes:	NO	NO	NO
chr5	50727336	50727337	0.182565	0.027868	-0.154697	0.0284626	0.198827	0.085746	0.941125	0.039532	0.00735238	0.0321796	2.42674	0.974895	0.990235	intron.gene	NO	NO	NO	NO	NO	NO	NO	NO	NO	NO	Yes:3	Yes:3
chr3	49674798	49674799	0	0.121212	0.121212	0.0284776	0	0.308139	0.941125	0	0.0949495	-0.0949495	1	0.00773829	0.0962709	intergenic	NO	NO	NO	NO	NO	NO	NO	NO	Yes:	NO	NO	NO
chr11	64767819	64767820	0.0456548	0.277931	0.232276	0.0285358	0.0901619	0.268191	0.941125	0.00812917	0.0719265	-0.0637973	-3.14534	0.51165	0.768329	intron.gene	NO	NO	NO	NO	NO	NO	NO	NO	NO	NO	Yes:1	Yes:1
chr8	144530114	144530115	0.0515873	0.160556	0.108968	0.0285378	0.120909	0.311248	0.941125	0.014619	0.0891014	-0.0744824	-2.60761	0.375113	0.671943	cpgshlv.intron.gene	NO	NO	NO	NO	NO	NO	Yes:ENSMMUG00000014716	NO	NO	NO	Yes:3	Yes:3	(ENSMMUG00000014716:MROH1:maestro heat like repeat family member 1 [Source:VGNC Symbol;Acc:VGNC:74839]),
chr2	231530126	231530127	0.0532407	0.162947	0.109706	0.0285898	0.0841361	0.118755	0.941125	0.00707889	0.0141027	-0.0070238	-0.994376	0.326135	0.635287	intergenic	NO	NO	NO	NO	NO	NO	NO	NO	Yes:	NO	NO	NO
chr19	56840032	56840033	0.0395833	0.181385	0.141802	0.028658	0.109471	0.294603	0.941125	0.0119839	0.0867912	-0.0748073	-2.85645	0.597739	0.824147	intron.gene	NO	NO	NO	NO	NO	NO	NO	NO	NO	NO	Yes:3	Yes:3
chr1	17522173	17522174	0.191924	0.0335354	-0.158388	0.0286631	0.193342	0.0541644	0.941125	0.0373811	0.00293378	0.0344473	3.67147	0.67835	0.872893	intergenic	NO	NO	NO	NO	NO	NO	NO	NO	Yes:	NO	NO	NO
chr9	127836315	127836316	0.037296	0.144948	0.107652	0.0286772	0.10086	0.110391	0.941125	0.00933615	0.0121861	-0.00284995	-0.384337	0.0376265	0.209409	intron.gene	NO	NO	NO	NO	NO	NO	NO	NO	NO	NO	Yes:1	Yes:1
chr18	13562796	13562797	0.204167	0.0417144	-0.162452	0.0287385	0.146667	0.0863676	0.941125	0.0215112	0.00745936	0.0140518	1.52796	0.086217	0.325838	intergenic	NO	NO	NO	NO	NO	NO	NO	NO	Yes:	NO	NO	NO
chr12	52601236	52601237	0.0416667	0.194286	0.152619	0.0288108	0.144338	0.306937	0.941125	0.0208333	0.0942105	-0.0733772	-2.17699	0.047223	0.234357	intergenic	NO	NO	NO	NO	NO	NO	NO	NO	Yes:	NO	NO	NO
chr14	40119337	40119338	0.176425	0.480383	0.303958	0.0288413	0.298521	0.370848	0.941125	0.0891146	0.137528	-0.0484133	-0.625991	0.0395519	0.214097	intergenic	NO	NO	NO	NO	NO	NO	NO	NO	Yes:	NO	NO	NO
chr2	20139034	20139035	0.472078	0.114317	-0.357761	0.0288841	0.440993	0.210489	0.941125	0.194475	0.0443056	0.150169	2.13402	0.189327	0.493165	intergenic	NO	NO	NO	NO	NO	NO	NO	NO	Yes:	NO	NO	NO
chr19	18701365	18701366	0.300689	0.0919281	-0.208761	0.0288948	0.106916	0.0783225	0.941125	0.0114309	0.00613442	0.00529653	0.897946	0.000527637	0.0190557	intron.gene	NO	NO	NO	NO	NO	NO	NO	NO	NO	NO	Yes:1	Yes:1
chr1	20237922	20237923	0.0458333	0.161748	0.115915	0.0288973	0.107573	0.187485	0.941125	0.011572	0.0351505	-0.0235785	-1.60291	0.0927376	0.334711	cpgshlv.cpgsho.intron.gene	NO	NO	NO	NO	NO	NO	Yes:ENSMMUG00000057995	Yes:ENSMMUG00000057995	NO	NO	Yes:1	Yes:1	(ENSMMUG00000057995:RHOU:ras homolog family member U [Source:VGNC Symbol;Acc:VGNC:76756]),
chr17	48642785	48642786	0.0670034	0.200649	0.133646	0.0288993	0.130929	0.305798	0.941125	0.0171425	0.0935123	-0.0763698	-2.44758	0.0439727	0.224078	intron.gene	NO	NO	NO	NO	NO	NO	NO	NO	NO	NO	Yes:6	Yes:6
chr19	18650232	18650233	0.0273148	0.168252	0.140937	0.0289304	0.0646782	0.201902	0.941125	0.00418327	0.0407645	-0.0365812	-3.28461	0.0459963	0.230436	intron.gene	NO	NO	NO	NO	NO	NO	NO	NO	NO	NO	Yes:1	Yes:1
chr17	38257799	38257800	0.15744	0.453183	0.295743	0.0289804	0.168092	0.239978	0.941125	0.028255	0.0589921	-0.0307371	-1.06201	0.602781	0.827352	intron.gene	NO	NO	NO	NO	NO	NO	NO	NO	NO	NO	Yes:1	Yes:1
chr5	172669922	172669923	0.164646	0.452117	0.287471	0.0290459	0.236582	0.42436	0.941125	0.0508985	0.180081	-0.129183	-1.82295	0.397597	0.687985	intergenic	NO	NO	NO	NO	NO	NO	NO	NO	Yes:	NO	NO	NO
chr12	1663226	1663227	0.0530606	0.172772	0.119712	0.0290894	0.0783363	0.151431	0.941125	0.00613657	0.0229314	-0.0167948	-1.90182	0.0281514	0.174624	intergenic	NO	NO	NO	NO	NO	NO	NO	NO	Yes:	NO	NO	NO
chr9	41235323	41235324	0.030303	0.213499	0.183196	0.0291576	0.100504	0.291737	0.941125	0.00967743	0.0851104	-0.075433	-3.13664	0.0122447	0.119791	cpgshlv.intergenic	NO	NO	NO	NO	NO	NO	Yes:ENSMMUG00000040267	NO	Yes:	NO	NO	NO	(ENSMMUG00000040267),
chr5	80651931	80651932	0.0375	0.149789	0.112289	0.0291802	0.0703078	0.322141	0.941125	0.00494318	0.103775	-0.0988317	-4.39187	0.000407703	0.0160865	intron.gene	NO	NO	NO	NO	NO	NO	NO	NO	NO	NO	Yes:2	Yes:2
chr6	53735836	53735837	0.250987	0.0925963	-0.158391	0.0292856	0.150767	0.0715085	0.941125	0.0227306	0.00511347	0.0176171	2.15226	0.00497164	0.0717685	3UTR.exon.gene	NO	NO	NO	NO	Yes:ENSMMUG00000010379	NO	NO	NO	NO	Yes:	NO	Yes:4
chr17	81536586	81536587	0.0333333	0.146337	0.113004	0.029291	0.11547	0.241379	0.941125	0.0133333	0.0525006	-0.0391673	-1.9773	0.078757	0.320973	intron.gene	NO	NO	NO	NO	NO	NO	NO	NO	NO	NO	Yes:5	Yes:5
chr22	19641552	19641553	0.126603	0.344286	0.217683	0.0293054	0.254394	0.366258	0.941125	0.0647161	0.122076	-0.05736	-0.915583	0.0739844	0.310636	intergenic	NO	NO	NO	NO	NO	NO	NO	NO	Yes:	NO	NO	NO
chr16	14309411	14309412	0.18726	0.0568873	-0.130372	0.0293138	0.260233	0.0795335	0.941125	0.067721	0.00632557	0.0613954	3.42034	0.561952	0.800535	intergenic	NO	NO	NO	NO	NO	NO	NO	NO	Yes:	NO	NO	NO
chr5	125865698	125865699	0.05	0.196453	0.146453	0.0293241	0.173205	0.30692	0.941125	0.03	0.0941998	-0.0641998	-1.65076	0.00215014	0.044372	intron.gene	NO	NO	NO	NO	NO	NO	NO	NO	NO	NO	Yes:2	Yes:2
chr3	184338854	184338855	0.122024	0.323493	0.201469	0.0293297	0.159296	0.212965	0.941125	0.0253753	0.0453542	-0.0199789	-0.83781	0.00240905	0.0454258	cpgshlv.intron.gene	NO	NO	NO	NO	NO	NO	Yes:ENSMMUG00000022806	NO	NO	NO	Yes:1	Yes:1	(ENSMMUG00000022806:PTPRN2:protein tyrosine phosphatase receptor type N2 [Source:VGNC Symbol;Acc:VGNC:84752]),
chr15	77818974	77818975	0.00925926	0.119318	0.110059	0.0293769	0.032075	0.299028	0.941125	0.00102881	0.0894176	-0.0883888	-6.44152	0.0086779	0.103354	intron.gene	NO	NO	NO	NO	NO	NO	NO	NO	NO	NO	Yes:3	Yes:3
chr20	3785934	3785935	0.120815	0.463853	0.343038	0.0294234	0.1709	0.403958	0.941125	0.0292067	0.163182	-0.133976	-2.48211	0.951622	0.980942	exon.gene	NO	NO	NO	NO	NO	NO	NO	NO	NO	Yes:	NO	Yes:7
chr7	1224215	1224216	0.0242424	0.165152	0.140909	0.0294268	0.0559581	0.231715	0.941125	0.0028467	0.0536919	-0.0508452	-4.23734	0.104026	0.357407	intron.gene	NO	NO	NO	NO	NO	NO	NO	NO	NO	NO	Yes:1	Yes:1
chr7	151174878	151174879	0.0513889	0.210479	0.15909	0.0294683	0.0946707	0.213793	0.941125	0.00896254	0.0457076	-0.0367451	-2.35046	0.213412	0.519454	intergenic	NO	NO	NO	NO	NO	NO	NO	NO	Yes:	NO	NO	NO
chr4	86548145	86548146	0.0950397	0.33939	0.24435	0.0296113	0.113847	0.300034	0.941125	0.0129611	0.0900206	-0.0770595	-2.79606	0.000592067	0.0205675	intergenic	NO	NO	NO	NO	NO	NO	NO	NO	Yes:	NO	NO	NO
chr11	61599407	61599408	0.183493	0.480736	0.297243	0.0296279	0.14413	0.313043	0.941125	0.0207735	0.097996	-0.0772225	-2.23798	0.744035	0.904315	intergenic	NO	NO	NO	NO	NO	NO	NO	NO	Yes:	NO	NO	NO
chr13	51804183	51804184	0.123016	0.010101	-0.112915	0.029662	0.293865	0.0335013	0.941125	0.0863568	0.00112233	0.0852344	6.26573	0.00949847	0.108934	intergenic	NO	NO	NO	NO	NO	NO	NO	NO	Yes:	NO	NO	NO
chr5	33937660	33937661	0.0496756	0.183257	0.133582	0.0296751	0.0692283	0.118862	0.941125	0.00479255	0.0141281	-0.00933555	-1.5597	0.000246397	0.0119856	intergenic	NO	NO	NO	NO	NO	NO	NO	NO	Yes:	NO	NO	NO
chr9	121269279	121269280	0.0238095	0.139286	0.115476	0.0297037	0.0824786	0.175687	0.941125	0.00680272	0.0284261	-0.0216234	-2.06303	4.04165e-06	0.00138182	intergenic	NO	NO	NO	NO	NO	NO	NO	NO	Yes:	NO	NO	NO
chr22	44752211	44752212	0.0104167	0.127559	0.117142	0.0297421	0.0360844	0.115032	0.941125	0.00130208	0.0120548	-0.0107527	-3.21071	0.0215526	0.155297	intergenic	NO	NO	NO	NO	NO	NO	NO	NO	Yes:	NO	NO	NO
chr18	23130922	23130923	0.0805556	0.252879	0.172323	0.0297632	0.12769	0.316536	0.941125	0.0163047	0.0909207	-0.074616	-2.47932	0.166162	0.457066	intergenic	NO	NO	NO	NO	NO	NO	NO	NO	Yes:	NO	NO	NO
chr17	77322658	77322659	0.172625	0.0579857	-0.11464	0.0297895	0.127467	0.0677804	0.941125	0.0162479	0.00459418	0.0116538	1.82238	0.000458941	0.0173716	intron.gene	NO	NO	NO	NO	NO	NO	NO	NO	NO	NO	Yes:1	Yes:1
chr1	6209006	6209007	0	0.115676	0.115676	0.0298247	0	0.301297	0.941125	0	0.09078	-0.09078	1	0.00436436	0.0655283	intergenic	NO	NO	NO	NO	NO	NO	NO	NO	Yes:	NO	NO	NO
chr18	13261939	13261940	0	0.166529	0.166529	0.0298475	0	0.316308	0.941125	0	0.100051	-0.100051	1	0.00302755	0.0504479	intergenic	NO	NO	NO	NO	NO	NO	NO	NO	Yes:	NO	NO	NO
chr19	18433811	18433812	0.215919	0.0181818	-0.197737	0.0298874	0.24432	0.0603023	0.941125	0.059692	0.00363636	0.0560557	4.03697	0.113221	0.376445	exon.gene	NO	NO	NO	NO	NO	NO	NO	NO	NO	Yes:	NO	Yes:2
chr20	38473040	38473041	0	0.155478	0.155478	0.0299763	0	0.306777	0.941125	3.33333e-05	0.0941121	-0.0940788	-11.4632	0.0106833	0.115955	intergenic	NO	NO	NO	NO	NO	NO	NO	NO	Yes:	NO	NO	NO
chr2	3417441	3417442	0.13189	0.461943	0.330052	0.0299937	0.174621	0.366157	0.941125	0.0304926	0.134071	-0.103579	-2.13647	0.563367	0.801518	intron.gene	NO	NO	NO	NO	NO	NO	NO	NO	NO	NO	Yes:1	Yes:1
chr6	168101376	168101377	0.19697	0.0454545	-0.151515	0.0300061	0.400126	0.150756	0.941125	0.147752	0.0227273	0.125025	2.70068	0.00036253	0.0149733	intron.gene	NO	NO	NO	NO	NO	NO	NO	NO	NO	NO	Yes:1	Yes:1
chr21	46138521	46138522	0.443254	0.0517316	-0.391522	0.0300134	0.322639	0.108121	0.941125	0.104096	0.0143088	0.0897871	2.86294	0.886605	0.968166	intergenic	NO	NO	NO	NO	NO	NO	NO	NO	Yes:	NO	NO	NO
chr10	13787363	13787364	0.112996	0.377273	0.264277	0.0300715	0.16291	0.280082	0.941125	0.0265397	0.0784457	-0.051906	-1.56354	0.00684789	0.0889164	intron.gene	NO	NO	NO	NO	NO	NO	NO	NO	NO	NO	Yes:1	Yes:1
chr9	92856484	92856485	0.461528	0.0900433	-0.371485	0.0302483	0.404737	0.213017	0.941125	0.163812	0.0453762	0.118436	1.85203	0.839687	0.947437	cpgshlv.cpgsho.intron.gene	NO	NO	NO	NO	NO	NO	Yes:ENSMMUG00000011789	Yes:ENSMMUG00000011789	NO	NO	Yes:2	Yes:2	(ENSMMUG00000011789:HHEX:hematopoietically expressed homeobox [Source:VGNC Symbol;Acc:VGNC:73376]),
chr4	4226835	4226836	0.259127	0.0922865	-0.16684	0.0302886	0.37446	0.173345	0.941125	0.14022	0.0300484	0.110172	2.22234	0.186334	0.488589	intron.gene	NO	NO	NO	NO	NO	NO	NO	NO	NO	NO	Yes:3	Yes:3
chr18	79683061	79683062	0.092093	0.267642	0.175549	0.0304547	0.109889	0.189839	0.941125	0.0120756	0.0360387	-0.0239632	-1.57746	0.0186049	0.141389	intergenic	NO	NO	NO	NO	NO	NO	NO	NO	Yes:	NO	NO	NO
chr2	219448167	219448168	0.0515873	0.164581	0.112994	0.0306005	0.120909	0.226789	0.941125	0.014619	0.0514331	-0.0368142	-1.81486	0.288026	0.597107	intergenic	NO	NO	NO	NO	NO	NO	NO	NO	Yes:	NO	NO	NO
chr5	71718965	71718966	0.012987	0.138961	0.125974	0.0306236	0.043073	0.189184	0.941125	0.00168665	0.0357906	-0.0341039	-4.40734	0.0863571	0.32602	intron.gene	NO	NO	NO	NO	NO	NO	NO	NO	NO	NO	Yes:5	Yes:5
chr16	86578653	86578654	0.0306527	0.172944	0.142291	0.0306273	0.0624548	0.228428	0.941125	0.0039006	0.0521794	-0.0482788	-3.74171	0.0338826	0.19634	intergenic	NO	NO	NO	NO	NO	NO	NO	NO	Yes:	NO	NO	NO
chr1	7428183	7428184	0.147605	0.0243506	-0.123254	0.0307062	0.161257	0.0475039	0.941125	0.0260038	0.00225662	0.0237472	3.52648	0.398314	0.688473	intron.gene	NO	NO	NO	NO	NO	NO	NO	NO	NO	NO	Yes:2	Yes:2
chr16	84603188	84603189	0.0270833	0.162549	0.135465	0.030774	0.0652428	0.180439	0.941125	0.00425663	0.0325583	-0.0283017	-2.93524	0.473755	0.744349	intergenic	NO	NO	NO	NO	NO	NO	NO	NO	Yes:	NO	NO	NO
chr9	124306612	124306613	0.3375	0.0888889	-0.248611	0.0308088	0.311247	0.194577	0.941125	0.096875	0.0344574	0.0624176	1.49131	0.0674099	0.292952	intron.gene	NO	NO	NO	NO	NO	NO	NO	NO	NO	NO	Yes:2	Yes:2
chr9	135075158	135075159	0.0465278	0.176407	0.129879	0.0308293	0.109375	0.196668	0.941125	0.0119629	0.0386782	-0.0267154	-1.69296	0.118945	0.387866	intergenic	NO	NO	NO	NO	NO	NO	NO	NO	Yes:	NO	NO	NO
chr10	104056308	104056309	0.139008	0.409248	0.27024	0.0308944	0.189527	0.375763	0.941125	0.0359203	0.141198	-0.105277	-1.97484	0.764021	0.910867	intergenic	NO	NO	NO	NO	NO	NO	NO	NO	Yes:	NO	NO	NO
chr19	3314419	3314420	0.0324074	0.285714	0.253307	0.0309104	0.0766086	0.372336	0.941125	0.00586887	0.138634	-0.132765	-4.56205	0.0614651	0.276475	intron.gene	NO	NO	NO	NO	NO	NO	NO	NO	NO	NO	Yes:9	Yes:9
chr21	45140497	45140498	0.122598	0.0141221	-0.108476	0.0309317	0.133996	0.0275919	0.941125	0.0179548	0.000761314	0.0171935	4.55973	0.703258	0.88676	intergenic	NO	NO	NO	NO	NO	NO	NO	NO	Yes:	NO	NO	NO
chr15	72197256	72197257	0.0178277	0.142742	0.124914	0.0311016	0.0378604	0.24128	0.941125	0.00143341	0.058216	-0.0567826	-5.34389	0.0213126	0.154206	intergenic	NO	NO	NO	NO	NO	NO	NO	NO	Yes:	NO	NO	NO
chr11	67991023	67991024	0.0162037	0.12417	0.107967	0.0311347	0.0383043	0.180078	0.941125	0.00146722	0.0324282	-0.030961	-4.46609	0.111221	0.372428	intergenic	NO	NO	NO	NO	NO	NO	NO	NO	Yes:	NO	NO	NO
chr6	75201919	75201920	0	0.204545	0.204545	0.0311758	0	0.327265	0.941125	0.00141575	0.107102	-0.105687	-6.24128	0.0685508	0.296048	intergenic	NO	NO	NO	NO	NO	NO	NO	NO	Yes:	NO	NO	NO
chr1	27349809	27349810	0.0950096	0.266566	0.171557	0.0311877	0.129386	0.223195	0.941125	0.0167407	0.0498161	-0.0330754	-1.57325	0.857361	0.955355	intron.gene	NO	NO	NO	NO	NO	NO	NO	NO	NO	NO	Yes:3	Yes:3
chr19	39307565	39307566	0.0426112	0.158533	0.115922	0.0312034	0.0545493	0.291001	0.941125	0.00297563	0.0846815	-0.0817059	-4.83078	0.132645	0.409161	intron.gene	NO	NO	NO	NO	NO	NO	NO	NO	NO	NO	Yes:2	Yes:2
chr10	126882291	126882292	0.0505051	0.173921	0.123416	0.0313625	0.115081	0.177145	0.941125	0.0121738	0.0313802	-0.0192064	-1.36607	0.0695805	0.29883	intergenic	NO	NO	NO	NO	NO	NO	NO	NO	Yes:	NO	NO	NO
chr8	86069497	86069498	0.232337	0.0606061	-0.171731	0.0314636	0.180702	0.122863	0.941125	0.032653	0.0150954	0.0175576	1.11311	0.0556477	0.259814	intergenic	NO	NO	NO	NO	NO	NO	NO	NO	Yes:	NO	NO	NO
chr2	218960171	218960172	0	0.135192	0.135192	0.0314839	0	0.225365	0.941125	0	0.0466039	-0.0466039	1	0.000588663	0.0204893	intergenic	NO	NO	NO	NO	NO	NO	NO	NO	Yes:	NO	NO	NO
chr14	105530344	105530345	0.0536516	0.339704	0.286052	0.0314934	0.100853	0.349564	0.941125	0.0101712	0.122195	-0.112024	-3.58662	0.0616511	0.276969	intergenic	NO	NO	NO	NO	NO	NO	NO	NO	Yes:	NO	NO	NO
chr4	6201081	6201082	0.117196	0.331995	0.214799	0.0316838	0.164268	0.137557	0.941125	0.0269841	0.0182423	0.00874173	0.564818	0.000867139	0.026435	intergenic	NO	NO	NO	NO	NO	NO	NO	NO	Yes:	NO	NO	NO
chr7	98626602	98626603	0.184308	0.053518	-0.13079	0.0317062	0.124588	0.052534	0.941125	0.0155222	0.00275982	0.0127624	2.49169	9.41306e-06	0.0020905	intergenic	NO	NO	NO	NO	NO	NO	NO	NO	Yes:	NO	NO	NO
chr19	45385525	45385526	0.0763889	0.25	0.173611	0.0318042	0.120281	0.260875	0.941125	0.0144676	0.0680556	-0.053588	-2.23389	0.999975	0.999994	intergenic	NO	NO	NO	NO	NO	NO	NO	NO	Yes:	NO	NO	NO
chr15	67884556	67884557	0.273548	0.0586308	-0.214917	0.0318356	0.32253	0.0870792	0.941125	0.104026	0.00758279	0.0964427	3.77807	0.593929	0.821641	intron.gene	NO	NO	NO	NO	NO	NO	NO	NO	NO	NO	Yes:6	Yes:6
chr10	103233064	103233065	0.0668629	0.201518	0.134655	0.0318844	0.0748039	0.184419	0.941125	0.00513216	0.0340104	-0.0288782	-2.72834	5.77957e-06	0.0016275	intergenic	NO	NO	NO	NO	NO	NO	NO	NO	Yes:	NO	NO	NO
chr10	123109510	123109511	0.0401235	0.157982	0.117858	0.0318978	0.138992	0.198506	0.941125	0.0193187	0.0394045	-0.0200858	-1.02836	0.102667	0.35452	intergenic	NO	NO	NO	NO	NO	NO	NO	NO	Yes:	NO	NO	NO
chr15	26772835	26772836	0.140588	0.0151515	-0.125436	0.0319066	0.113387	0.0502519	0.941125	0.0125875	0.00252525	0.0100622	2.31749	0.44594	0.724754	intergenic	NO	NO	NO	NO	NO	NO	NO	NO	Yes:	NO	NO	NO
chr20	47688734	47688735	0.276794	0.0954545	-0.181339	0.0319069	0.323086	0.245412	0.941125	0.104385	0.0602273	0.0441575	0.793423	0.152169	0.434115	intergenic	NO	NO	NO	NO	NO	NO	NO	NO	Yes:	NO	NO	NO
chr17	44967367	44967368	0.0915978	0.26949	0.177893	0.0319116	0.141667	0.279437	0.941125	0.018268	0.0780852	-0.0598172	-2.09573	0.594342	0.821911	intergenic	NO	NO	NO	NO	NO	NO	NO	NO	Yes:	NO	NO	NO
chr7	39565930	39565931	0.0937506	0.252449	0.158698	0.0319605	0.0924245	0.167929	0.941125	0.00854228	0.0282003	-0.019658	-1.72302	0.000745975	0.0239085	cpgshlv.cpgsho.intergenic	NO	NO	NO	NO	NO	NO	Yes:ENSMMUG00000003544	Yes:ENSMMUG00000003544	Yes:	NO	NO	NO	(ENSMMUG00000003544:LACTB:lactamase beta [Source:VGNC Symbol;Acc:VGNC:74059]),
chr6	44218912	44218913	0.0853175	0.287121	0.201804	0.0319847	0.199323	0.388576	0.941125	0.0397298	0.150991	-0.111261	-1.92617	0.0682223	0.295147	intergenic	NO	NO	NO	NO	NO	NO	NO	NO	Yes:	NO	NO	NO
chr12	124325627	124325628	0.146465	0.542424	0.39596	0.0320081	0.32964	0.412066	0.941125	0.108662	0.169798	-0.0611356	-0.643967	0.645325	0.85359	intergenic	NO	NO	NO	NO	NO	NO	NO	NO	Yes:	NO	NO	NO
chr4	3943262	3943263	0.0819444	0.256266	0.174322	0.032016	0.151667	0.386965	0.941125	0.0230029	0.149742	-0.126739	-2.70259	0.960522	0.98456	intron.gene	NO	NO	NO	NO	NO	NO	NO	NO	NO	NO	Yes:1	Yes:1
chr10	101228206	101228207	0.0177739	0.162983	0.145209	0.032048	0.0434022	0.246171	0.941125	0.00188375	0.0606004	-0.0587166	-5.00765	0.823979	0.940143	intergenic	NO	NO	NO	NO	NO	NO	NO	NO	Yes:	NO	NO	NO
chr19	58350370	58350371	0.062963	0.232756	0.169793	0.0320589	0.122665	0.386825	0.941125	0.0150468	0.149633	-0.134587	-3.31391	0.444514	0.723877	intergenic	NO	NO	NO	NO	NO	NO	NO	NO	Yes:	NO	NO	NO
chr4	3203024	3203025	0.0490235	0.161538	0.112515	0.0320641	0.0744652	0.14738	0.941125	0.00554507	0.0217209	-0.0161758	-1.96981	0.736397	0.904315	intergenic	NO	NO	NO	NO	NO	NO	NO	NO	Yes:	NO	NO	NO
chr8	48319155	48319156	0.192768	0.0307587	-0.162009	0.0321029	0.273652	0.0860207	0.941125	0.0748854	0.00739957	0.0674858	3.33917	0.0145343	0.123462	intergenic	NO	NO	NO	NO	NO	NO	NO	NO	Yes:	NO	NO	NO
chr3	122913574	122913575	0.0469697	0.187052	0.140083	0.0321405	0.115112	0.30869	0.941125	0.0132507	0.0952896	-0.0820389	-2.84625	0.0226494	0.160196	intron.gene	NO	NO	NO	NO	NO	NO	NO	NO	NO	NO	Yes:5	Yes:5
chr5	170201095	170201096	0.0297619	0.191344	0.161582	0.0321667	0.103098	0.139353	0.941125	0.0106293	0.0194192	-0.00878993	-0.869443	0.0476155	0.235615	intron.gene	NO	NO	NO	NO	NO	NO	NO	NO	NO	NO	Yes:1	Yes:1
chr1	40133015	40133016	0.0596563	0.183074	0.123418	0.032176	0.0974935	0.173968	0.941125	0.00950497	0.0302647	-0.0207597	-1.67088	0.811001	0.93407	exon.gene	NO	NO	NO	NO	NO	NO	NO	NO	NO	Yes:	NO	Yes:1
chr1	2628556	2628557	0.0457071	0.154988	0.109281	0.0322372	0.0829929	0.154783	0.941125	0.00688782	0.0239578	-0.01707	-1.79838	0.617716	0.836733	intron.gene	NO	NO	NO	NO	NO	NO	NO	NO	NO	NO	Yes:6	Yes:6
chr10	103672535	103672536	0.275198	0.0289256	-0.246273	0.0323183	0.319224	0.0959354	0.941125	0.101904	0.00920361	0.0927006	3.46887	0.027037	0.172704	intergenic	NO	NO	NO	NO	NO	NO	NO	NO	Yes:	NO	NO	NO
chr16	34015282	34015283	0.212045	0.551033	0.338988	0.0323637	0.22174	0.202008	0.941125	0.0491688	0.0408072	0.0083616	0.268919	0.978441	0.991639	intron.gene	NO	NO	NO	NO	NO	NO	NO	NO	NO	NO	Yes:2	Yes:2
chr19	7863009	7863010	0.118304	0	-0.118304	0.032408	0.173429	0	0.941125	0.0300778	0.000459708	0.0296181	6.03184	6.27659e-05	0.00643453	cpgshlv.cpgsho.intergenic	NO	NO	NO	NO	NO	NO	Yes:ENSMMUG00000006542	Yes:ENSMMUG00000006542	Yes:	NO	NO	NO	(ENSMMUG00000006542:TIMM44:translocase of inner mitochondrial membrane 44 [Source:VGNC Symbol;Acc:VGNC:78401]),
chr12	40105186	40105187	0.03125	0.165385	0.134135	0.0324272	0.108253	0.333358	0.941125	0.0117188	0.102501	-0.0907826	-3.12875	0.00953692	0.109176	intron.gene	NO	NO	NO	NO	NO	NO	NO	NO	NO	NO	Yes:2	Yes:2
chr7	63066326	63066327	0.0381944	0.182994	0.1448	0.0324745	0.0996495	0.288835	0.941125	0.00993003	0.0834259	-0.0734959	-3.07063	0.00207789	0.0439365	3UTR.exon.gene	NO	NO	NO	NO	Yes:ENSMMUG00000000617	NO	NO	NO	NO	Yes:	NO	Yes:1
chr1	2411968	2411969	0.0677083	0.194109	0.126401	0.0325539	0.148138	0.151391	0.941125	0.0219448	0.0229193	-0.000974456	-0.062681	0.432373	0.714959	intron.gene	NO	NO	NO	NO	NO	NO	NO	NO	NO	NO	Yes:3	Yes:3
chr6	3255636	3255637	0.230955	0.774494	0.543538	0.0326088	0.349786	0.283676	0.941125	0.122351	0.0804719	0.0418786	0.604463	0.827902	0.941913	intergenic	NO	NO	NO	NO	NO	NO	NO	NO	Yes:	NO	NO	NO
chr10	101973653	101973654	0.0667128	0.24245	0.175737	0.0326456	0.134652	0.283459	0.941125	0.0181313	0.0803489	-0.0622176	-2.1478	0.140047	0.420249	intergenic	NO	NO	NO	NO	NO	NO	NO	NO	Yes:	NO	NO	NO
chr16	22814907	22814908	0.0138889	0.128333	0.114444	0.0326611	0.0481125	0.201545	0.941125	0.00231481	0.0365723	-0.0342575	-3.98178	0.0244394	0.167592	intergenic	NO	NO	NO	NO	NO	NO	NO	NO	Yes:	NO	NO	NO
chr7	155803487	155803488	0.00694444	0.122955	0.116011	0.0326847	0.0240563	0.251355	0.941125	0.000578704	0.0631795	-0.0626008	-6.77049	0.386454	0.680822	intron.gene	NO	NO	NO	NO	NO	NO	NO	NO	NO	NO	Yes:1	Yes:1
chr8	142829009	142829010	0.347619	0.053719	-0.2939	0.0326945	0.291342	0.107429	0.941125	0.0848804	0.011541	0.0733394	2.87866	0.323293	0.632789	intergenic	NO	NO	NO	NO	NO	NO	NO	NO	Yes:	NO	NO	NO
chr4	49489634	49489635	0.0559115	0.171323	0.115412	0.0327427	0.076719	0.295284	0.941125	0.0058858	0.0871925	-0.0813067	-3.88889	0.534297	0.781874	intergenic	NO	NO	NO	NO	NO	NO	NO	NO	Yes:	NO	NO	NO
chr19	16649945	16649946	0.3125	0.103306	-0.209194	0.0327686	0.306917	0.206508	0.941125	0.0941982	0.0426455	0.0515528	1.14331	0.423434	0.708261	intron.gene	NO	NO	NO	NO	NO	NO	NO	NO	NO	NO	Yes:1	Yes:1
chr1	6448812	6448813	0	0.129477	0.129477	0.0328291	0	0.305773	0.941125	0	0.093497	-0.093497	1	0.00523611	0.0743218	intergenic	NO	NO	NO	NO	NO	NO	NO	NO	Yes:	NO	NO	NO
chr10	71712705	71712706	0.00826446	0.171562	0.163297	0.0328774	0.0274101	0.311611	0.941125	0.000688705	0.0971012	-0.0964125	-7.13946	0.00779244	0.096694	intron.gene	NO	NO	NO	NO	NO	NO	NO	NO	NO	NO	Yes:2	Yes:2
chr16	84982742	84982743	0.0964726	0.371571	0.275099	0.032916	0.158727	0.264511	0.941125	0.0251944	0.0699659	-0.0447715	-1.47355	0.000857403	0.0262434	intergenic	NO	NO	NO	NO	NO	NO	NO	NO	Yes:	NO	NO	NO
chr2	20106845	20106846	0.246186	0.0799869	-0.166199	0.0329701	0.138191	0.103337	0.941125	0.0190969	0.0106785	0.00841836	0.838625	0.00229606	0.0449569	intergenic	NO	NO	NO	NO	NO	NO	NO	NO	Yes:	NO	NO	NO
chr1	228276507	228276508	0.0113636	0.157691	0.146328	0.0329893	0.0376889	0.201243	0.941125	0.00136261	0.0404988	-0.0391362	-4.89344	0.0893981	0.329675	intergenic	NO	NO	NO	NO	NO	NO	NO	NO	Yes:	NO	NO	NO
chr3	194296954	194296955	0.0334325	0.200708	0.167275	0.0329939	0.0606016	0.159118	0.941125	0.00367256	0.0253185	-0.0216459	-2.78533	0.927876	0.971167	intergenic	NO	NO	NO	NO	NO	NO	NO	NO	Yes:	NO	NO	NO
chr12	57236476	57236477	0.0327506	0.141159	0.108408	0.0330095	0.0640804	0.14187	0.941125	0.0038603	0.0201271	-0.0162668	-2.38236	0.487775	0.754685	intergenic	NO	NO	NO	NO	NO	NO	NO	NO	Yes:	NO	NO	NO
chr9	137462303	137462304	0.0511569	0.164528	0.113371	0.0331748	0.0939162	0.13263	0.941125	0.00882026	0.0175906	-0.00877036	-0.995914	0.448667	0.726847	intergenic	NO	NO	NO	NO	NO	NO	NO	NO	Yes:	NO	NO	NO
chr1	1013975	1013976	0.13046	0.355911	0.22545	0.033198	0.217245	0.292336	0.941125	0.043239	0.0854606	-0.0422216	-0.982926	0.485491	0.752989	intergenic	NO	NO	NO	NO	NO	NO	NO	NO	Yes:	NO	NO	NO
chr3	134794572	134794573	0.205688	0.0364363	-0.169252	0.0332475	0.149236	0.0634367	0.941125	0.0222713	0.00402422	0.0182471	2.46841	0.0742993	0.311462	intron.gene	NO	NO	NO	NO	NO	NO	NO	NO	NO	NO	Yes:2	Yes:2
chr7	106659791	106659792	0.199558	0.059626	-0.139932	0.0332961	0.120581	0.0680218	0.941125	0.0145398	0.00462696	0.0099128	1.65187	0.00520833	0.0740694	intergenic	NO	NO	NO	NO	NO	NO	NO	NO	Yes:	NO	NO	NO
chr8	117330369	117330370	0.0223214	0.188004	0.165682	0.0332989	0.0522705	0.225948	0.941125	0.0027322	0.0465004	-0.0437682	-4.08911	0.00683403	0.0887958	intergenic	NO	NO	NO	NO	NO	NO	NO	NO	Yes:	NO	NO	NO
chr1	40884552	40884553	0.154272	0.0277778	-0.126494	0.033305	0.171918	0.0691661	0.941125	0.0295558	0.00478395	0.0247718	2.62716	0.055858	0.260449	intergenic	NO	NO	NO	NO	NO	NO	NO	NO	Yes:	NO	NO	NO
chr16	50549487	50549488	0.124603	0.407927	0.283324	0.0333554	0.167912	0.409954	0.941125	0.0281945	0.153903	-0.125709	-2.44854	0.193175	0.4986	intron.gene	NO	NO	NO	NO	NO	NO	NO	NO	NO	NO	Yes:6	Yes:6
chr3	122913577	122913578	0.0821429	0.319961	0.237818	0.0334109	0.15071	0.328489	0.941125	0.0227134	0.107905	-0.085192	-2.24815	0.0800454	0.322391	intron.gene	NO	NO	NO	NO	NO	NO	NO	NO	NO	NO	Yes:5	Yes:5
chr17	80192062	80192063	0.0474206	0.17302	0.125599	0.0334239	0.0961025	0.247261	0.941125	0.00923568	0.0611381	-0.0519024	-2.72678	0.0753096	0.314064	intron.gene	NO	NO	NO	NO	NO	NO	NO	NO	NO	NO	Yes:4	Yes:4
chr5	141409599	141409600	0.0561688	0.191808	0.13564	0.0334407	0.0859237	0.290623	0.941125	0.00699856	0.084462	-0.0774634	-3.59317	0.22451	0.534304	cpgshlv.intergenic	NO	NO	NO	NO	NO	NO	Yes:ENSMMUG00000000829	NO	Yes:	NO	NO	NO	(ENSMMUG00000000829:SMARCA5:SWI/SNF related, matrix associated, actin dependent regulator of chromatin, subfamily a, member 5 [Source:VGNC Symbol;Acc:VGNC:77649]),
chr7	100897622	100897623	0.0366162	0.166706	0.13009	0.0334458	0.088456	0.329086	0.941125	0.00782446	0.108297	-0.100473	-3.79086	0.00205019	0.0438676	intergenic	NO	NO	NO	NO	NO	NO	NO	NO	Yes:	NO	NO	NO
chr12	48184918	48184919	0.0246914	0.138516	0.113825	0.0334459	0.0855334	0.26229	0.941125	0.00731596	0.0687959	-0.0614799	-3.2332	0.0775047	0.318961	intron.gene	NO	NO	NO	NO	NO	NO	NO	NO	NO	NO	Yes:1	Yes:1
chr10	125895918	125895919	0.185962	0.0247934	-0.161169	0.0334927	0.174295	0.0822304	0.941125	0.0303788	0.00676183	0.0236169	2.16758	0.325946	0.635101	intergenic	NO	NO	NO	NO	NO	NO	NO	NO	Yes:	NO	NO	NO
chr1	6123153	6123154	0.0469377	0.231005	0.184068	0.0335083	0.075563	0.186678	0.941125	0.00570977	0.0348486	-0.0291388	-2.6096	0.975641	0.990535	intergenic	NO	NO	NO	NO	NO	NO	NO	NO	Yes:	NO	NO	NO
chr1	1374403	1374404	0.101852	0.278788	0.176936	0.0335199	0.153217	0.19389	0.941125	0.0234755	0.0375935	-0.014118	-0.679327	0.296427	0.606096	intergenic	NO	NO	NO	NO	NO	NO	NO	NO	Yes:	NO	NO	NO
chr12	122647294	122647295	0.0696225	0.243849	0.174227	0.0335686	0.112464	0.314003	0.941125	0.0126482	0.0911813	-0.0785331	-2.8498	0.64597	0.853954	intergenic	NO	NO	NO	NO	NO	NO	NO	NO	Yes:	NO	NO	NO
chr16	1971552	1971553	0.0606481	0.242761	0.182113	0.0336673	0.0781811	0.290052	0.941125	0.00611228	0.08413	-0.0780177	-3.78284	0.266073	0.575721	intron.gene	NO	NO	NO	NO	NO	NO	NO	NO	NO	NO	Yes:7	Yes:7
chr9	32955914	32955915	0.0420349	0.175751	0.133716	0.0337199	0.0944527	0.174106	0.941125	0.00892132	0.0303127	-0.0213914	-1.7646	0.0752543	0.313938	intron.gene	NO	NO	NO	NO	NO	NO	NO	NO	NO	NO	Yes:3	Yes:3
chr7	151820920	151820921	0.45463	0.112524	-0.342106	0.0337671	0.403052	0.252494	0.941125	0.162451	0.0637533	0.0986973	1.34943	0.535575	0.782758	intergenic	NO	NO	NO	NO	NO	NO	NO	NO	Yes:	NO	NO	NO
chr21	45642350	45642351	0.087037	0.262024	0.174987	0.03379	0.205962	0.272478	0.941125	0.0424205	0.0682097	-0.0257892	-0.685215	0.144818	0.424037	intergenic	NO	NO	NO	NO	NO	NO	NO	NO	Yes:	NO	NO	NO
chr8	80911501	80911502	0.482143	0.177543	-0.3046	0.0338002	0.353608	0.189807	0.941125	0.125039	0.0360267	0.0890119	1.79523	0.71035	0.890611	intergenic	NO	NO	NO	NO	NO	NO	NO	NO	Yes:	NO	NO	NO
chr2	71470164	71470165	0.102771	0.349531	0.246761	0.033817	0.157083	0.28222	0.941125	0.0226288	0.0796483	-0.0570194	-1.81548	0.184291	0.485443	intergenic	NO	NO	NO	NO	NO	NO	NO	NO	Yes:	NO	NO	NO
chr19	12769761	12769762	0.0760965	0.228671	0.152574	0.0338788	0.0899611	0.333166	0.941125	0.008093	0.10241	-0.0943167	-3.66153	0.366496	0.664179	intergenic	NO	NO	NO	NO	NO	NO	NO	NO	Yes:	NO	NO	NO
chr12	113077463	113077464	0.0257937	0.146057	0.120263	0.0339628	0.0653695	0.263652	0.941125	0.00427317	0.0695124	-0.0652392	-4.02389	0.016138	0.129226	intron.gene	NO	NO	NO	NO	NO	NO	NO	NO	NO	NO	Yes:2	Yes:2
chr12	6056872	6056873	0.0166667	0.147873	0.131206	0.034003	0.057735	0.21984	0.941125	0.00333333	0.0483297	-0.0449963	-3.85787	0.0154479	0.126067	intergenic	NO	NO	NO	NO	NO	NO	NO	NO	Yes:	NO	NO	NO
chr19	3821908	3821909	0.0699279	0.200215	0.130287	0.0340194	0.0893962	0.114237	0.941125	0.00799168	0.0130501	-0.00505846	-0.707495	0.000994619	0.0289144	cpgshlv.cpgsho.intron.gene	NO	NO	NO	NO	NO	NO	Yes:ENSMMUG00000015273	Yes:ENSMMUG00000015273	NO	NO	Yes:1	Yes:1	(ENSMMUG00000015273:NMRK2:nicotinamide riboside kinase 2 [Source:VGNC Symbol;Acc:VGNC:75203]),
chr17	38670067	38670068	0.191287	0.0431818	-0.148105	0.034045	0.204231	0.114067	0.941125	0.0417104	0.0130114	0.028699	1.68064	0.107269	0.364288	intron.gene	NO	NO	NO	NO	NO	NO	NO	NO	NO	NO	Yes:1	Yes:1
chr2	38074804	38074805	0	0.162338	0.162338	0.0341653	0	0.299457	0.941125	0	0.0896744	-0.0896744	1	0.00141806	0.0359693	intergenic	NO	NO	NO	NO	NO	NO	NO	NO	Yes:	NO	NO	NO
chr20	6770454	6770455	0.00925926	0.168044	0.158785	0.0342646	0.032075	0.316261	0.941125	0.00102881	0.100021	-0.0989921	-6.60319	0.00535004	0.0753939	intron.gene	NO	NO	NO	NO	NO	NO	NO	NO	NO	NO	Yes:1	Yes:1
chr15	28107819	28107820	0.12037	0.0125	-0.10787	0.0342692	0.182133	0.0395285	0.941125	0.0331725	0.0014374	0.0317351	4.52845	0.000347177	0.0145911	intergenic	NO	NO	NO	NO	NO	NO	NO	NO	Yes:	NO	NO	NO
chr6	116764704	116764705	0.207639	0.062377	-0.145262	0.0342765	0.195643	0.0976131	0.941125	0.038276	0.00952832	0.0287477	2.00615	0.297239	0.606957	intron.gene	NO	NO	NO	NO	NO	NO	NO	NO	NO	NO	Yes:10	Yes:10
chr9	91886395	91886396	0.0544872	0.174837	0.12035	0.0343196	0.0864335	0.182912	0.941125	0.00747075	0.0334568	-0.025986	-2.16297	0.242601	0.553124	intergenic	NO	NO	NO	NO	NO	NO	NO	NO	Yes:	NO	NO	NO
chr17	39700931	39700932	0.0282828	0.217532	0.18925	0.0343472	0.0659898	0.39527	0.941125	0.00397171	0.156238	-0.152267	-5.29784	3.61316e-06	0.00131466	intergenic	NO	NO	NO	NO	NO	NO	NO	NO	Yes:	NO	NO	NO
chr9	128008104	128008105	0.293948	0.110714	-0.183234	0.0343476	0.364505	0.138275	0.941125	0.132864	0.0191199	0.113744	2.7968	0.496103	0.76076	intergenic	NO	NO	NO	NO	NO	NO	NO	NO	Yes:	NO	NO	NO
chr22	50577995	50577996	0.077381	0.220346	0.142965	0.0343559	0.119908	0.228808	0.941125	0.0130948	0.052353	-0.0392582	-1.99928	0.000269333	0.0126537	intergenic	NO	NO	NO	NO	NO	NO	NO	NO	Yes:	NO	NO	NO
chr20	30316497	30316498	0.0443862	0.163258	0.118872	0.0344475	0.101446	0.167999	0.941125	0.0102913	0.0282237	-0.0179324	-1.45548	0.343846	0.64611	intergenic	NO	NO	NO	NO	NO	NO	NO	NO	Yes:	NO	NO	NO
chr6	89233907	89233908	0.0986472	0.374362	0.275715	0.0344833	0.155036	0.290051	0.941125	0.0240361	0.0841297	-0.0600936	-1.80741	0.856698	0.955067	intergenic	NO	NO	NO	NO	NO	NO	NO	NO	Yes:	NO	NO	NO
chr9	133845517	133845518	0.171266	0.0530303	-0.118236	0.0345165	0.311261	0.119447	0.941125	0.0968834	0.0142677	0.0826158	2.7635	0.168002	0.460071	cpgshlv.intron.gene	NO	NO	NO	NO	NO	NO	Yes:ENSMMUG00000006326	NO	NO	NO	Yes:3	Yes:3	(ENSMMUG00000006326:PAOX:polyamine oxidase [Source:NCBI gene (formerly Entrezgene);Acc:100498675]),
chr3	32903115	32903116	0.260606	0.0449954	-0.215611	0.0345801	0.24847	0.100743	0.941125	0.0589049	0.0101492	0.0487556	2.53702	0.647044	0.854605	intron.gene	NO	NO	NO	NO	NO	NO	NO	NO	NO	NO	Yes:2	Yes:2
chr19	12788738	12788739	0.0277778	0.171786	0.144008	0.034707	0.096225	0.306128	0.941125	0.00925926	0.0870257	-0.0777665	-3.23247	0.000264606	0.0125261	intergenic	NO	NO	NO	NO	NO	NO	NO	NO	Yes:	NO	NO	NO
chr6	32048390	32048391	0.00925926	0.135526	0.126267	0.0347071	0.032075	0.31445	0.941125	0.00102881	0.089023	-0.0879942	-6.43513	0.0299144	0.181426	intron.gene	NO	NO	NO	NO	NO	NO	NO	NO	NO	NO	Yes:5	Yes:5
chr1	186082503	186082504	0.0844227	0.301078	0.216655	0.0347244	0.196937	0.297958	0.941125	0.0387843	0.0887787	-0.0499944	-1.19474	0.0134231	0.121298	intergenic	NO	NO	NO	NO	NO	NO	NO	NO	Yes:	NO	NO	NO
chr6	73315220	73315221	0.0822781	0.235589	0.15331	0.0347394	0.167653	0.28755	0.941125	0.0281076	0.0826848	-0.0545772	-1.55666	0.0570088	0.263811	intron.gene	NO	NO	NO	NO	NO	NO	NO	NO	NO	NO	Yes:3	Yes:3
chr19	36257914	36257915	0.251389	0.0594406	-0.191948	0.0348475	0.317937	0.162601	0.941125	0.101084	0.0264389	0.0746448	1.93481	0.0182865	0.139814	intron.gene	NO	NO	NO	NO	NO	NO	NO	NO	NO	NO	Yes:3	Yes:3
chr2	176124757	176124758	0.0333333	0.24778	0.214447	0.0348517	0.0963998	0.382229	0.941125	0.00929293	0.146099	-0.136806	-3.97467	0.0414668	0.217726	intron.gene	NO	NO	NO	NO	NO	NO	NO	NO	NO	NO	Yes:2	Yes:2
chr9	120929358	120929359	0.175823	0.059969	-0.115854	0.0348554	0.118226	0.108107	0.941125	0.0139774	0.0116871	0.00229039	0.258189	0.00547901	0.0766167	intergenic	NO	NO	NO	NO	NO	NO	NO	NO	Yes:	NO	NO	NO
chr15	63498925	63498926	0.0199074	0.256886	0.236979	0.034895	0.0472272	0.228597	0.941125	0.00223041	0.0522565	-0.0500261	-4.55023	0.556207	0.796671	intergenic	NO	NO	NO	NO	NO	NO	NO	NO	Yes:	NO	NO	NO
chr16	66935280	66935281	0	0.134199	0.134199	0.0349031	0	0.305519	0.941125	0	0.0933416	-0.0933416	1	0.00603861	0.0816792	intron.gene	NO	NO	NO	NO	NO	NO	NO	NO	NO	NO	Yes:1	Yes:1
chr9	135332235	135332236	0.33079	0.0712121	-0.259578	0.0349552	0.373792	0.12563	0.941125	0.139721	0.0157828	0.123938	3.14612	0.218914	0.526878	intergenic	NO	NO	NO	NO	NO	NO	NO	NO	Yes:	NO	NO	NO
chr19	48696058	48696059	0.084127	0.253785	0.169658	0.034961	0.0867086	0.13753	0.941125	0.00751838	0.0189146	-0.0113962	-1.33101	0.000891866	0.0269334	cpgshlv.cpgsho.intergenic	NO	NO	NO	NO	NO	NO	Yes:ENSMMUG00000019738	Yes:ENSMMUG00000019738	Yes:	NO	NO	NO	(ENSMMUG00000019738:FUT2:fucosyltransferase 2 [Source:HGNC Symbol;Acc:HGNC:4013]),
chr1	22851651	22851652	0.257126	0	-0.257126	0.035031	0.303594	0	0.941125	0.0921691	0	0.0921691	1	0.00670165	0.0876716	cpgshlv.cpgsho.intergenic	NO	NO	NO	NO	NO	NO	Yes:ENSMMUG00000002892	Yes:ENSMMUG00000002892	Yes:	NO	NO	NO	(ENSMMUG00000002892:RXRG:retinoid X receptor gamma [Source:VGNC Symbol;Acc:VGNC:76953]),
chr1	34236433	34236434	0.247685	0.661667	0.413981	0.035048	0.22744	0.28561	0.941125	0.0517289	0.0843593	-0.0326304	-0.705576	0.0137635	0.121955	intron.gene	NO	NO	NO	NO	NO	NO	NO	NO	NO	NO	Yes:3	Yes:3
chr2	227939569	227939570	0.436147	0.165657	-0.270491	0.035094	0.402384	0.307818	0.941125	0.150024	0.094752	0.0552724	0.662969	0.0782396	0.32029	intergenic	NO	NO	NO	NO	NO	NO	NO	NO	Yes:	NO	NO	NO
chr6	135497548	135497549	0.184127	0	-0.184127	0.0351217	0.321646	0	0.941125	0.103456	0.00439365	0.0990627	4.55746	0.000173308	0.00954307	intron.gene	NO	NO	NO	NO	NO	NO	NO	NO	NO	NO	Yes:1	Yes:1
chr17	79815841	79815842	0.121886	0	-0.121886	0.0351363	0.144721	0	0.941125	0.0209441	0	0.0209441	1	5.0612e-07	0.000574111	intron.gene	NO	NO	NO	NO	NO	NO	NO	NO	NO	NO	Yes:1	Yes:1
chr17	11242080	11242081	0.0346591	0.145936	0.111277	0.0351918	0.0670647	0.142929	0.941125	0.00449768	0.0204288	-0.0159312	-2.18335	0.555752	0.796385	intron.gene	NO	NO	NO	NO	NO	NO	NO	NO	NO	NO	Yes:3	Yes:3
chr11	71615251	71615252	0.679539	0.217803	-0.461736	0.0352447	0.358184	0.384528	0.941125	0.128296	0.147861	-0.0195654	-0.20477	0.478887	0.748126	intergenic	NO	NO	NO	NO	NO	NO	NO	NO	Yes:	NO	NO	NO
chr15	57306223	57306224	0.0621439	0.232888	0.170744	0.0353115	0.126646	0.274691	0.941125	0.0160393	0.0711956	-0.0551563	-2.15018	0.236793	0.547956	intergenic	NO	NO	NO	NO	NO	NO	NO	NO	Yes:	NO	NO	NO
chr19	1522109	1522110	0.0627595	0.213302	0.150542	0.035346	0.108783	0.121493	0.941125	0.0118338	0.0147607	-0.00292688	-0.318847	0.20609	0.509625	cpgshlv.intergenic	NO	NO	NO	NO	NO	NO	Yes:ENSMMUG00000053016	NO	Yes:	NO	NO	NO	(ENSMMUG00000053016:Metazoa_SRP:Metazoan signal recognition particle RNA [Source:RFAM;Acc:RF00017]),
chr5	34838835	34838836	0.0471561	0.169931	0.122775	0.0353688	0.0658565	0.183779	0.941125	0.00433707	0.0337746	-0.0294376	-2.96115	0.329066	0.637516	intergenic	NO	NO	NO	NO	NO	NO	NO	NO	Yes:	NO	NO	NO
chr9	137295044	137295045	0	0.127879	0.127879	0.0353868	0	0.267612	0.941125	0	0.0716162	-0.0716162	1	0.00216311	0.0444341	intergenic	NO	NO	NO	NO	NO	NO	NO	NO	Yes:	NO	NO	NO
chr10	133528221	133528222	0.0119048	0.162509	0.150604	0.035389	0.0278035	0.242265	0.941125	0.000773036	0.0542793	-0.0535063	-6.13372	0.355284	0.654321	intergenic	NO	NO	NO	NO	NO	NO	NO	NO	Yes:	NO	NO	NO
chr15	53717142	53717143	0.153572	0.0401827	-0.11339	0.0354123	0.134195	0.0602768	0.941125	0.0180084	0.00363329	0.0143751	2.30932	0.790525	0.924192	intergenic	NO	NO	NO	NO	NO	NO	NO	NO	Yes:	NO	NO	NO
chr19	48152818	48152819	0.0334434	0.147539	0.114095	0.0354458	0.0611911	0.191728	0.941125	0.00374435	0.0367595	-0.0330152	-3.29533	0.968173	0.987601	intron.gene	NO	NO	NO	NO	NO	NO	NO	NO	NO	NO	Yes:1	Yes:1
chr5	79689672	79689673	0.0651515	0.19146	0.126309	0.0355076	0.112848	0.256263	0.941125	0.0127346	0.0656709	-0.0529363	-2.3665	0.389924	0.68303	intron.gene	NO	NO	NO	NO	NO	NO	NO	NO	NO	NO	Yes:1	Yes:1
chr10	75396187	75396188	0.0634921	0.209452	0.14596	0.0355485	0.149669	0.302597	0.941125	0.0224009	0.0915647	-0.0691638	-2.03124	0.0102644	0.113646	intergenic	NO	NO	NO	NO	NO	NO	NO	NO	Yes:	NO	NO	NO
chr7	138664575	138664576	0.0858586	0.257838	0.17198	0.0356396	0.170988	0.242959	0.941125	0.0273175	0.0590293	-0.0317118	-1.11161	0.199891	0.504499	intergenic	NO	NO	NO	NO	NO	NO	NO	NO	Yes:	NO	NO	NO
chr11	61361251	61361252	0.119848	0.403001	0.283154	0.0356428	0.204394	0.290218	0.941125	0.0386063	0.0842267	-0.0456204	-1.12544	0.986157	0.994669	intergenic	NO	NO	NO	NO	NO	NO	NO	NO	Yes:	NO	NO	NO
chr15	67828642	67828643	0.0443452	0.176356	0.132011	0.0356707	0.0864881	0.21013	0.941125	0.00748019	0.0441547	-0.0366745	-2.56142	0.563676	0.801712	intron.gene	NO	NO	NO	NO	NO	NO	NO	NO	NO	NO	Yes:6	Yes:6
chr19	12946173	12946174	0.00649351	0.116253	0.10976	0.0356842	0.0215365	0.15091	0.941125	0.000422681	0.0227737	-0.022351	-5.75166	0.0301323	0.182271	intron.gene	NO	NO	NO	NO	NO	NO	NO	NO	NO	NO	Yes:4	Yes:4
chr14	102507829	102507830	0.0333333	0.27909	0.245756	0.0357276	0.11547	0.28138	0.941125	0.0133333	0.0791744	-0.0658411	-2.57	0.113567	0.377129	intergenic	NO	NO	NO	NO	NO	NO	NO	NO	Yes:	NO	NO	NO
chr7	1856518	1856519	0.158796	0.450649	0.291853	0.035729	0.210185	0.313415	0.941125	0.0441777	0.0982288	-0.0540512	-1.15283	0.00419441	0.0636895	intron.gene	NO	NO	NO	NO	NO	NO	NO	NO	NO	NO	Yes:1	Yes:1
chr9	977660	977661	0	0.2	0.2	0.0358341	0	0.421637	0.941125	0	0.163636	-0.163636	1	3.98387e-05	0.00490544	intron.gene	NO	NO	NO	NO	NO	NO	NO	NO	NO	NO	Yes:8	Yes:8
chr22	32204626	32204627	0.0961433	0.54775	0.451607	0.0359534	0.159488	0.387911	0.941125	0.0231329	0.150475	-0.127342	-2.70151	0.277032	0.585116	intergenic	NO	NO	NO	NO	NO	NO	NO	NO	Yes:	NO	NO	NO
chr4	57023511	57023512	0.219444	0.597619	0.378175	0.0359645	0.384145	0.377164	0.941125	0.147567	0.131664	0.0159038	0.164517	0.946773	0.979007	intron.gene	NO	NO	NO	NO	NO	NO	NO	NO	NO	NO	Yes:1	Yes:1
chr12	96198895	96198896	0.173642	0.00252525	-0.171117	0.0359671	0.23191	0.00837532	0.941125	0.0537822	7.01459e-05	0.053712	9.58255	0.00164699	0.0394925	intergenic	NO	NO	NO	NO	NO	NO	NO	NO	Yes:	NO	NO	NO
chr17	66387212	66387213	0.0765432	0.286514	0.20997	0.0359756	0.180543	0.30306	0.941125	0.0325959	0.0918451	-0.0592492	-1.49451	0.403368	0.69206	intergenic	NO	NO	NO	NO	NO	NO	NO	NO	Yes:	NO	NO	NO
chr19	47457133	47457134	0.0339912	0.158387	0.124396	0.0359906	0.081779	0.172307	0.941125	0.00668781	0.0296897	-0.0230018	-2.15035	0.88393	0.967045	3UTR.cpgshlv.cpgsho.exon.gene	NO	NO	NO	NO	Yes:ENSMMUG00000014718	NO	Yes:ENSMMUG00000014718	Yes:ENSMMUG00000014718	NO	Yes:	NO	Yes:2	(ENSMMUG00000014718:SLC8A2:solute carrier family 8 member A2 [Source:VGNC Symbol;Acc:VGNC:77635]),
chr8	2562105	2562106	0.144613	0.0247076	-0.119905	0.0359981	0.138604	0.0421051	0.941125	0.0192111	0.00160474	0.0176064	3.58153	0.598685	0.824746	intron.gene	NO	NO	NO	NO	NO	NO	NO	NO	NO	NO	Yes:2	Yes:2
chr19	47302570	47302571	0.427273	0.120076	-0.307197	0.0360017	0.40704	0.181016	0.941125	0.154434	0.0327667	0.121667	2.23669	0.431965	0.714657	intergenic	NO	NO	NO	NO	NO	NO	NO	NO	Yes:	NO	NO	NO
chr17	21317307	21317308	0.321726	0.0703857	-0.251341	0.0360224	0.270362	0.179085	0.941125	0.0730958	0.0320713	0.0410245	1.1885	0.854881	0.954287	intergenic	NO	NO	NO	NO	NO	NO	NO	NO	Yes:	NO	NO	NO
chr16	2966705	2966706	0.12904	0.342666	0.213625	0.0360643	0.145961	0.341098	0.941125	0.0213047	0.116348	-0.0950434	-2.4492	0.720591	0.896096	intergenic	NO	NO	NO	NO	NO	NO	NO	NO	Yes:	NO	NO	NO
chr17	41793494	41793495	0.126106	0.362628	0.236522	0.03608	0.127483	0.18374	0.941125	0.0162519	0.0337604	-0.0175085	-1.05472	0.00218977	0.0445138	intergenic	NO	NO	NO	NO	NO	NO	NO	NO	Yes:	NO	NO	NO
chr11	1970108	1970109	0.024326	0.137509	0.113183	0.0361145	0.0585198	0.143509	0.941125	0.00342457	0.0205948	-0.0171702	-2.58828	0.944546	0.978065	intron.gene	NO	NO	NO	NO	NO	NO	NO	NO	NO	NO	Yes:1	Yes:1
chr15	74781990	74781991	0.0185185	0.128205	0.109687	0.0361145	0.06415	0.299092	0.941125	0.00411523	0.089456	-0.0853407	-4.44213	0.073129	0.30833	intergenic	NO	NO	NO	NO	NO	NO	NO	NO	Yes:	NO	NO	NO
chr19	4540053	4540054	0.212745	0.077053	-0.135692	0.0361972	0.21183	0.0931736	0.941125	0.044872	0.00868132	0.0361907	2.36983	0.566787	0.803789	intron.gene	NO	NO	NO	NO	NO	NO	NO	NO	NO	NO	Yes:1	Yes:1
chr19	45234884	45234885	0.391775	0.087741	-0.304034	0.036237	0.261717	0.127274	0.941125	0.0702918	0.0161986	0.0540932	2.11749	0.0877043	0.327479	intergenic	NO	NO	NO	NO	NO	NO	NO	NO	Yes:	NO	NO	NO
chr12	109259032	109259033	0.201416	0.0671406	-0.134275	0.0362683	0.186428	0.136192	0.941125	0.0347553	0.0185483	0.016207	0.905944	0.00779868	0.0967448	intergenic	NO	NO	NO	NO	NO	NO	NO	NO	Yes:	NO	NO	NO
chr19	2088011	2088012	0	0.171429	0.171429	0.0362873	0	0.225223	0.941125	0.000109312	0.0507256	-0.0506163	-8.85812	9.66883e-05	0.00783883	cpgshlv.intron.gene	NO	NO	NO	NO	NO	NO	Yes:ENSMMUG00000010111	NO	NO	NO	Yes:3	Yes:3	(ENSMMUG00000010111:SF3A2:splicing factor 3a subunit 2 [Source:VGNC Symbol;Acc:VGNC:77178]),
chr13	20435748	20435749	0.110348	0.308614	0.198266	0.0363615	0.15025	0.322505	0.941125	0.0213524	0.10401	-0.0826573	-2.28425	1.93223e-05	0.00314279	intergenic	NO	NO	NO	NO	NO	NO	NO	NO	Yes:	NO	NO	NO
chr4	24913245	24913246	0.0104167	0.2	0.189583	0.0364092	0.0360844	0.32914	0.941125	0.00130208	0.0999798	-0.0986777	-6.26274	0.00180428	0.0415886	intergenic	NO	NO	NO	NO	NO	NO	NO	NO	Yes:	NO	NO	NO
chr5	1849990	1849991	0.0208333	0.319376	0.298542	0.0364398	0.0721688	0.371738	0.941125	0.00520833	0.138189	-0.132981	-4.72968	0.470489	0.742066	cpgshlv.cpgsho.intergenic	NO	NO	NO	NO	NO	NO	Yes:ENSMMUG00000019945	Yes:ENSMMUG00000019945	Yes:	NO	NO	NO	(ENSMMUG00000019945:FGFR3:fibroblast growth factor receptor 3 [Source:VGNC Symbol;Acc:VGNC:72653]),
chr6	167195997	167195998	0.143712	0.462955	0.319243	0.036464	0.190284	0.258137	0.941125	0.0329258	0.0666349	-0.0337091	-1.01706	0.0031881	0.052382	intron.gene	NO	NO	NO	NO	NO	NO	NO	NO	NO	NO	Yes:7	Yes:7
chr9	34377726	34377727	0.201611	0.0421537	-0.159457	0.0365474	0.188001	0.0617826	0.941125	0.0353443	0.00381709	0.0315273	3.21093	0.797131	0.927399	intergenic	NO	NO	NO	NO	NO	NO	NO	NO	Yes:	NO	NO	NO
chr18	74679417	74679418	0.239475	0.0556982	-0.183777	0.0366093	0.254424	0.123942	0.941125	0.0647317	0.0153616	0.0493701	2.07514	1.34319e-05	0.00255335	intergenic	NO	NO	NO	NO	NO	NO	NO	NO	Yes:	NO	NO	NO
chr20	30317178	30317179	0.066369	0.213032	0.146663	0.0367322	0.0930375	0.209896	0.941125	0.00865598	0.0440564	-0.0354004	-2.34758	0.00148529	0.037017	intergenic	NO	NO	NO	NO	NO	NO	NO	NO	Yes:	NO	NO	NO
chr6	41428796	41428797	0.083301	0.33933	0.256029	0.0369043	0.0846523	0.273664	0.941125	0.00716602	0.074892	-0.067726	-3.38557	8.59649e-07	0.000708328	intergenic	NO	NO	NO	NO	NO	NO	NO	NO	Yes:	NO	NO	NO
chr22	19757047	19757048	0	0.137063	0.137063	0.0369233	0	0.304635	0.941125	0	0.0928026	-0.0928026	1	0.00616185	0.0827895	intergenic	NO	NO	NO	NO	NO	NO	NO	NO	Yes:	NO	NO	NO
chr8	143727918	143727919	0.270931	0.0952159	-0.175715	0.0369404	0.306229	0.122202	0.941125	0.0937763	0.0149334	0.0788429	2.65068	0.558159	0.797959	intron.gene	NO	NO	NO	NO	NO	NO	NO	NO	NO	NO	Yes:3	Yes:3
chr12	130838443	130838444	0.224094	0.0752165	-0.148878	0.0369461	0.223144	0.137041	0.941125	0.0473709	0.0187803	0.0285906	1.33478	0.0315081	0.187407	intergenic	NO	NO	NO	NO	NO	NO	NO	NO	Yes:	NO	NO	NO
chr17	78342798	78342799	0.627489	0.212987	-0.414502	0.0369616	0.333611	0.235742	0.941125	0.108546	0.0555741	0.0529722	0.965825	0.670217	0.868199	intron.gene	NO	NO	NO	NO	NO	NO	NO	NO	NO	NO	Yes:1	Yes:1
chr18	70288465	70288466	0.0208333	0.154286	0.133452	0.0369954	0.0721688	0.323585	0.941125	0.00520833	0.0960004	-0.0907921	-4.20415	0.00199399	0.0434397	prom5K.prom2K.prom1K.cpgisl.intergenic	Yes:ENSMMUG00000052003	Yes:ENSMMUG00000052003	Yes:ENSMMUG00000052003	NO	NO	Yes:ENSMMUG00000052003	NO	NO	Yes:	NO	NO	NO	(ENSMMUG00000052003:TWSG1:twisted gastrulation BMP signaling modulator 1 [Source:VGNC Symbol;Acc:VGNC:104255]),
chr15	89130509	89130510	0.0583333	0.24787	0.189536	0.0370036	0.137895	0.303171	0.941125	0.0190152	0.0919128	-0.0728976	-2.27312	0.000140683	0.00855553	intergenic	NO	NO	NO	NO	NO	NO	NO	NO	Yes:	NO	NO	NO
chr2	1228933	1228934	0.370833	0.123106	-0.247727	0.0370548	0.409121	0.146858	0.941125	0.16738	0.0215672	0.145813	2.95621	0.552532	0.794266	intron.gene	NO	NO	NO	NO	NO	NO	NO	NO	NO	NO	Yes:1	Yes:1
chr12	124626431	124626432	0.12004	0.0113636	-0.108676	0.0370776	0.287981	0.0376889	0.941125	0.0829329	0.00142045	0.0815124	5.86752	0.00311807	0.0515433	intergenic	NO	NO	NO	NO	NO	NO	NO	NO	Yes:	NO	NO	NO
chr12	124884974	124884975	0.0675926	0.197349	0.129757	0.0371432	0.0928062	0.239708	0.941125	0.00861298	0.0574598	-0.0488468	-2.73797	0.144641	0.423799	cpgshlv.intron.gene	NO	NO	NO	NO	NO	NO	Yes:ENSMMUG00000012089	NO	NO	NO	Yes:2	Yes:2	(ENSMMUG00000012089:MLPH:melanophilin [Source:VGNC Symbol;Acc:VGNC:99383]),
chr1	158399462	158399463	0.0636701	0.318987	0.255317	0.0371596	0.112177	0.369011	0.941125	0.0125836	0.136169	-0.123585	-3.43578	0.233451	0.544681	intron.gene	NO	NO	NO	NO	NO	NO	NO	NO	NO	NO	Yes:2	Yes:2
chr9	128393104	128393105	0.0286232	0.142045	0.113422	0.0372034	0.0584765	0.306302	0.941125	0.0034195	0.093821	-0.0904015	-4.77806	0.0260711	0.171501	intergenic	NO	NO	NO	NO	NO	NO	NO	NO	Yes:	NO	NO	NO
chr6	31498713	31498714	0.231013	0.0833333	-0.14768	0.0372049	0.214899	0.141639	0.941125	0.0461814	0.0180992	0.0280822	1.35139	0.943722	0.977737	intron.gene	NO	NO	NO	NO	NO	NO	NO	NO	NO	NO	Yes:7	Yes:7
chr12	113440038	113440039	0.3057	0.113853	-0.191847	0.0374002	0.278949	0.162749	0.941125	0.0747533	0.0264873	0.0482659	1.49683	0.256881	0.567956	intergenic	NO	NO	NO	NO	NO	NO	NO	NO	Yes:	NO	NO	NO
chr1	58814670	58814671	0.0659041	0.282516	0.216612	0.0374079	0.122005	0.276432	0.941125	0.0148852	0.0764146	-0.0615294	-2.35997	0.147566	0.426801	intron.gene	NO	NO	NO	NO	NO	NO	NO	NO	NO	NO	Yes:1	Yes:1
chr12	111410076	111410077	0	0.126756	0.126756	0.0375382	0	0.241397	0.941125	3.33333e-05	0.0582726	-0.0582392	-10.7716	0.00212032	0.0441775	cpgshlv.cpgsho.intron.gene	NO	NO	NO	NO	NO	NO	Yes:ENSMMUG00000006160	Yes:ENSMMUG00000006160	NO	NO	Yes:1	Yes:1	(ENSMMUG00000006160:MRPL44:mitochondrial ribosomal protein L44 [Source:VGNC Symbol;Acc:VGNC:74779]),
chr8	30545013	30545014	0.544181	0.146214	-0.397967	0.0375488	0.326457	0.14666	0.941125	0.106574	0.0215092	0.0850649	2.30883	0.446863	0.725466	intergenic	NO	NO	NO	NO	NO	NO	NO	NO	Yes:	NO	NO	NO
chr11	124069664	124069665	0.0396825	0.154091	0.114408	0.03758	0.101185	0.206432	0.941125	0.0102384	0.0400958	-0.0298574	-1.96946	0.664208	0.86468	intron.gene	NO	NO	NO	NO	NO	NO	NO	NO	NO	NO	Yes:1	Yes:1
chr20	63894375	63894376	0.051596	0.160727	0.109131	0.0376775	0.0995248	0.163692	0.941125	0.00990519	0.0248051	-0.0149	-1.32438	0.690567	0.879861	intergenic	NO	NO	NO	NO	NO	NO	NO	NO	Yes:	NO	NO	NO
chr12	13941794	13941795	0.0361111	0.15947	0.123359	0.0377122	0.0717154	0.191138	0.941125	0.0051431	0.0365339	-0.0313908	-2.82853	0.791351	0.924603	intergenic	NO	NO	NO	NO	NO	NO	NO	NO	Yes:	NO	NO	NO
chr12	121296673	121296674	0.0166667	0.164863	0.148196	0.0377614	0.057735	0.185597	0.941125	0.00333333	0.0344462	-0.0311129	-3.36931	0.182952	0.483378	intron.gene	NO	NO	NO	NO	NO	NO	NO	NO	NO	NO	Yes:4	Yes:4
chr8	139706291	139706292	0.0618056	0.193444	0.131638	0.0377951	0.0953766	0.306818	0.941125	0.0090967	0.0941374	-0.0850407	-3.37135	0.137791	0.417407	intergenic	NO	NO	NO	NO	NO	NO	NO	NO	Yes:	NO	NO	NO
chr11	125886914	125886915	0.212121	0.660534	0.448413	0.0378115	0.352301	0.34933	0.941125	0.118092	0.122031	-0.00393942	-0.0473415	0.145951	0.425069	intergenic	NO	NO	NO	NO	NO	NO	NO	NO	Yes:	NO	NO	NO
chr19	40417465	40417466	0.125418	0	-0.125418	0.0379325	0.130663	0	0.941125	0.0170729	0	0.0170729	1	9.57114e-05	0.00781247	intergenic	NO	NO	NO	NO	NO	NO	NO	NO	Yes:	NO	NO	NO
chr14	100486506	100486507	0.0293549	0.261284	0.231929	0.037955	0.047662	0.331108	0.941125	0.00227167	0.109633	-0.107361	-5.59278	0.072769	0.30739	intergenic	NO	NO	NO	NO	NO	NO	NO	NO	Yes:	NO	NO	NO
chr19	30373753	30373754	0.074752	0.224774	0.150022	0.0379556	0.0959583	0.178051	0.941125	0.00920799	0.0317022	-0.0224942	-1.78362	0.303465	0.613467	intergenic	NO	NO	NO	NO	NO	NO	NO	NO	Yes:	NO	NO	NO
chr3	127412253	127412254	0.113636	0.381818	0.268182	0.0379773	0.159307	0.229698	0.941125	0.0232144	0.0527614	-0.029547	-1.18446	0.0233134	0.163135	intron.gene	NO	NO	NO	NO	NO	NO	NO	NO	NO	NO	Yes:1	Yes:1
chr12	27344544	27344545	0.405559	0.141775	-0.263784	0.0380159	0.240682	0.143687	0.941125	0.0579279	0.020646	0.0372819	1.4884	0.0478852	0.236451	intergenic	NO	NO	NO	NO	NO	NO	NO	NO	Yes:	NO	NO	NO
chr1	34793169	34793170	0.128009	0.010101	-0.117908	0.0380489	0.167935	0.0335013	0.941125	0.0282021	0.00112233	0.0270798	4.65123	0.00315075	0.0519371	intergenic	NO	NO	NO	NO	NO	NO	NO	NO	Yes:	NO	NO	NO
chr7	157613184	157613185	0.113192	0	-0.113192	0.038056	0.281837	0	0.941125	0.0794321	0	0.0794321	1	0.00284859	0.0484142	intron.gene	NO	NO	NO	NO	NO	NO	NO	NO	NO	NO	Yes:1	Yes:1
chr12	129070021	129070022	0.106534	0.344075	0.237542	0.0380652	0.129507	0.213659	0.941125	0.0167721	0.04565	-0.0288779	-1.44455	0.027296	0.173048	cpgisl.cpgshlv.intron.gene	NO	NO	NO	NO	NO	Yes:ENSMMUG00000005662	Yes:ENSMMUG00000005662	NO	NO	NO	Yes:2	Yes:2	(ENSMMUG00000005662:THAP4:THAP domain containing 4 [Source:VGNC Symbol;Acc:VGNC:99410]),
chr12	53950063	53950064	0.12996	0.0151515	-0.114809	0.0380778	0.179001	0.0502519	0.941125	0.0320413	0.00252525	0.029516	3.66543	0.00152676	0.037659	intron.gene	NO	NO	NO	NO	NO	NO	NO	NO	NO	NO	Yes:1	Yes:1
chr1	2570400	2570401	0.192262	0.590256	0.397995	0.0381276	0.308438	0.387811	0.941125	0.0951341	0.160888	-0.0657541	-0.758024	0.791305	0.924579	cpgshlv.cpgsho.intron.gene	NO	NO	NO	NO	NO	NO	Yes:ENSMMUG00000005777	Yes:ENSMMUG00000005777	NO	NO	Yes:6	Yes:6	(ENSMMUG00000005777:SMYD3:SET and MYND domain containing 3 [Source:VGNC Symbol;Acc:VGNC:77713]),
chr6	1615117	1615118	0	0.120344	0.120344	0.0382087	0	0.296676	0.941125	0	0.0880166	-0.0880166	1	0.00352555	0.0562842	cpgshlv.cpgsho.intergenic	NO	NO	NO	NO	NO	NO	Yes:ENSMMUG00000058051	Yes:ENSMMUG00000058051	Yes:	NO	NO	NO	(ENSMMUG00000058051),
chr3	32903122	32903123	0.378355	0.0340909	-0.344264	0.0382402	0.292517	0.113067	0.941125	0.08021	0.0127841	0.0674259	2.64943	0.741121	0.904315	intron.gene	NO	NO	NO	NO	NO	NO	NO	NO	NO	NO	Yes:2	Yes:2
chr6	6694514	6694515	0.373461	0.13557	-0.23789	0.0382886	0.205959	0.147845	0.941125	0.0424192	0.0218581	0.0205611	0.95655	0.449999	0.727628	intergenic	NO	NO	NO	NO	NO	NO	NO	NO	Yes:	NO	NO	NO
chr17	7044393	7044394	0.422902	0.130854	-0.292048	0.0382924	0.430898	0.302292	0.941125	0.18284	0.0913807	0.0914596	1.00062	0.0187825	0.142242	intergenic	NO	NO	NO	NO	NO	NO	NO	NO	Yes:	NO	NO	NO
chr17	67469392	67469393	0.0932239	0.327289	0.234065	0.0383366	0.121674	0.284444	0.941125	0.0148045	0.0809085	-0.066104	-2.45025	0.00883139	0.104467	intergenic	NO	NO	NO	NO	NO	NO	NO	NO	Yes:	NO	NO	NO
chr17	75778714	75778715	0.0245098	0.190083	0.165573	0.0383399	0.0849045	0.40135	0.941125	0.00720877	0.161082	-0.153873	-4.4819	0.188287	0.491562	intron.gene	NO	NO	NO	NO	NO	NO	NO	NO	NO	NO	Yes:1	Yes:1
chr17	38510896	38510897	0.030303	0.2	0.169697	0.0384053	0.100504	0.230338	0.941125	0.0092085	0.0530556	-0.0438471	-2.52647	0.0435303	0.22282	intron.gene	NO	NO	NO	NO	NO	NO	NO	NO	NO	NO	Yes:1	Yes:1
chr22	20508409	20508410	0	0.207792	0.207792	0.0384224	0	0.334198	0.941125	0.00180717	0.111688	-0.109881	-5.9496	0.0207086	0.15149	intergenic	NO	NO	NO	NO	NO	NO	NO	NO	Yes:	NO	NO	NO
chr6	44275839	44275840	0	0.1255	0.1255	0.0384469	0	0.182132	0.941125	0	0.033172	-0.033172	1	9.21919e-05	0.00772102	intergenic	NO	NO	NO	NO	NO	NO	NO	NO	Yes:	NO	NO	NO
chr2	230310412	230310413	0.0090388	0.128803	0.119764	0.0384772	0.0223472	0.172581	0.941125	0.000499399	0.0297843	-0.0292849	-5.89822	0.0471783	0.234222	intergenic	NO	NO	NO	NO	NO	NO	NO	NO	Yes:	NO	NO	NO
chr19	14473863	14473864	0	0.137879	0.137879	0.0384865	0	0.296282	0.941125	0	0.0877828	-0.0877828	1	0.00578481	0.0794096	intergenic	NO	NO	NO	NO	NO	NO	NO	NO	Yes:	NO	NO	NO
chr5	37777721	37777722	0.325005	0.114054	-0.210951	0.0384884	0.195023	0.102552	0.941125	0.038034	0.0105169	0.0275171	1.85458	0.00128855	0.0339308	intron.gene	NO	NO	NO	NO	NO	NO	NO	NO	NO	NO	Yes:1	Yes:1
chr19	18433817	18433818	0.121627	0	-0.121627	0.0385385	0.161699	0	0.941125	0.0261466	0	0.0261466	1	3.3e-05	0.004357	exon.gene	NO	NO	NO	NO	NO	NO	NO	NO	NO	Yes:	NO	Yes:2
chr10	24310404	24310405	0.650794	0.203864	-0.44693	0.0385626	0.371326	0.273303	0.941125	0.137883	0.0683064	0.0695768	1.01335	0.481612	0.750082	intergenic	NO	NO	NO	NO	NO	NO	NO	NO	Yes:	NO	NO	NO
chr8	22396730	22396731	0.0472403	0.182037	0.134796	0.0386458	0.0756117	0.237089	0.941125	0.00571713	0.0562112	-0.0504941	-3.29749	0.00956021	0.109321	prom5K.prom2K.prom1K.intergenic	Yes:ENSMMUG00000013032	Yes:ENSMMUG00000013032	Yes:ENSMMUG00000013032	NO	NO	NO	NO	NO	Yes:	NO	NO	NO	(ENSMMUG00000013032:PHYHIP:phytanoyl-CoA 2-hydroxylase interacting protein [Source:VGNC Symbol;Acc:VGNC:75812]),
chr4	968385	968386	0.499477	0.0837374	-0.41574	0.0386834	0.384413	0.121761	0.941125	0.147773	0.0174308	0.130342	3.08368	0.437892	0.718952	intron.gene	NO	NO	NO	NO	NO	NO	NO	NO	NO	NO	Yes:2	Yes:2
chr3	38166369	38166370	0.0425185	0.151095	0.108576	0.0387484	0.0547165	0.18284	0.941125	0.00299389	0.0334303	-0.0304364	-3.48106	0.00255222	0.0461889	intron.gene	NO	NO	NO	NO	NO	NO	NO	NO	NO	NO	Yes:6	Yes:6
chr10	133080346	133080347	0.12037	0.342395	0.222024	0.0388017	0.18015	0.197933	0.941125	0.0324542	0.0391777	-0.0067235	-0.271628	0.00503221	0.0723699	intergenic	NO	NO	NO	NO	NO	NO	NO	NO	Yes:	NO	NO	NO
chr22	17007803	17007804	0.0374852	0.269589	0.232104	0.038814	0.0777238	0.156593	0.941125	0.00734515	0.0245214	-0.0171762	-1.73917	0.011357	0.118421	intergenic	NO	NO	NO	NO	NO	NO	NO	NO	Yes:	NO	NO	NO
chr10	44386284	44386285	0.121759	0.328683	0.206924	0.0389826	0.219905	0.292704	0.941125	0.0483584	0.0856756	-0.0373172	-0.825119	0.416474	0.702521	intergenic	NO	NO	NO	NO	NO	NO	NO	NO	Yes:	NO	NO	NO
chr19	1465644	1465645	0.0138889	0.196901	0.183012	0.039042	0.0481125	0.329561	0.941125	0.00231481	0.108611	-0.106296	-5.55212	0.726287	0.899155	intergenic	NO	NO	NO	NO	NO	NO	NO	NO	Yes:	NO	NO	NO
chr1	203273644	203273645	0.0300926	0.174809	0.144716	0.0390716	0.0762644	0.225193	0.941125	0.00581626	0.0507118	-0.0448955	-3.12416	0.434332	0.716455	intergenic	NO	NO	NO	NO	NO	NO	NO	NO	Yes:	NO	NO	NO
chr15	49831852	49831853	0.249504	0.0704545	-0.179049	0.0390973	0.293722	0.156851	0.941125	0.0862724	0.0246023	0.0616701	1.81011	0.00948398	0.108834	3UTR.cpgshlv.exon.gene	NO	NO	NO	NO	Yes:ENSMMUG00000039762	NO	Yes:ENSMMUG00000039762	NO	NO	Yes:	NO	Yes:1	(ENSMMUG00000039762:MYORG:myosis regulating glycosidase (putative) [Source:VGNC Symbol;Acc:VGNC:103279]),
chr11	2778868	2778869	0.165593	0.0358947	-0.129699	0.039107	0.161807	0.0728715	0.941125	0.0261814	0.00531026	0.0208711	2.30169	0.58398	0.815199	cpgshlv.intron.gene	NO	NO	NO	NO	NO	NO	Yes:ENSMMUG00000012988	NO	NO	NO	Yes:1	Yes:1	(ENSMMUG00000012988:CACNA1C:calcium voltage-gated channel subunit alpha1 C [Source:VGNC Symbol;Acc:VGNC:70500]),
chr1	3732980	3732981	0.0344276	0.170307	0.13588	0.0391252	0.0511083	0.194409	0.941125	0.00261206	0.0377948	-0.0351827	-3.85493	0.214822	0.521404	intron.gene	NO	NO	NO	NO	NO	NO	NO	NO	NO	NO	Yes:2	Yes:2
chr8	143770919	143770920	0	0.111455	0.111455	0.0391742	0	0.165256	0.941125	0	0.0273095	-0.0273095	1	8.73872e-08	0.000244725	intron.gene	NO	NO	NO	NO	NO	NO	NO	NO	NO	NO	Yes:3	Yes:3
chr17	41059703	41059704	0.385431	0.0947689	-0.290662	0.0391805	0.311672	0.144158	0.941125	0.0971392	0.0207816	0.0763575	2.22474	0.233821	0.545045	cpgshlv.intergenic	NO	NO	NO	NO	NO	NO	Yes:ENSMMUG00000055127	NO	Yes:	NO	NO	NO	(ENSMMUG00000055127:U3:Small nucleolar RNA U3 [Source:RFAM;Acc:RF00012]),
chr9	133585511	133585512	0.0373377	0.292532	0.255195	0.0392153	0.0641141	0.29744	0.941125	0.00407406	0.0884705	-0.0843965	-4.44066	0.382783	0.678286	cpgshlv.intron.gene	NO	NO	NO	NO	NO	NO	Yes:ENSMMUG00000006087	NO	NO	NO	Yes:3	Yes:3	(ENSMMUG00000006087:ADGRA1:adhesion G protein-coupled receptor A1 [Source:VGNC Symbol;Acc:VGNC:100291]),
chr11	316147	316148	0.0636364	0.212121	0.148485	0.0392431	0.15667	0.277757	0.941125	0.0223499	0.077149	-0.0547991	-1.78738	0.029251	0.178819	cpgshlv.exon.gene	NO	NO	NO	NO	NO	NO	Yes:ENSMMUG00000013653	NO	NO	Yes:	NO	Yes:5	(ENSMMUG00000013653:KDM5A:lysine demethylase 5A [Source:VGNC Symbol;Acc:VGNC:82169]),
chr6	292090	292091	0.0318182	0.213636	0.181818	0.0392692	0.0783349	0.288476	0.941125	0.0064337	0.0832183	-0.0767846	-3.69318	0.187626	0.490563	intergenic	NO	NO	NO	NO	NO	NO	NO	NO	Yes:	NO	NO	NO
chr20	34544873	34544874	0.595943	0.201116	-0.394827	0.039275	0.300225	0.208864	0.941125	0.0901348	0.0436241	0.0465108	1.04696	0.0532078	0.252616	intron.gene	NO	NO	NO	NO	NO	NO	NO	NO	NO	NO	Yes:3	Yes:3
chr6	170067581	170067582	0.114451	0.371723	0.257272	0.0394644	0.175802	0.363547	0.941125	0.0309065	0.132166	-0.10126	-2.09637	0.13449	0.412077	cpgshlv.cpgsho.intron.gene	NO	NO	NO	NO	NO	NO	Yes:ENSMMUG00000008848	Yes:ENSMMUG00000008848	NO	NO	Yes:1	Yes:1	(ENSMMUG00000008848:NEURL1B:neuralized E3 ubiquitin protein ligase 1B [Source:VGNC Symbol;Acc:VGNC:75292]),
chr10	133124789	133124790	0.313889	0.10101	-0.212879	0.0395314	0.3443	0.213464	0.941125	0.118542	0.0455668	0.0729756	1.37935	0.0437619	0.223482	intergenic	NO	NO	NO	NO	NO	NO	NO	NO	Yes:	NO	NO	NO
chr9	138150201	138150202	0.131944	0	-0.131944	0.0395591	0.179288	0	0.941125	0.0321444	0	0.0321444	1	7.4996e-06	0.00185064	intergenic	NO	NO	NO	NO	NO	NO	NO	NO	Yes:	NO	NO	NO
chr8	1235417	1235418	0	0.211286	0.211286	0.0396104	0	0.303943	0.941125	0.00674615	0.0923813	-0.0856351	-3.77546	0.0265205	0.172087	cpgshlv.cpgsho.intron.gene	NO	NO	NO	NO	NO	NO	Yes:ENSMMUG00000007764	Yes:ENSMMUG00000007764	NO	NO	Yes:3	Yes:3	(ENSMMUG00000007764:ERICH1:glutamate rich 1 [Source:VGNC Symbol;Acc:VGNC:72375]),
chr17	44369781	44369782	0.00595238	0.15	0.144048	0.0396402	0.0206197	0.337474	0.941125	0.00042517	0.104545	-0.10412	-7.94187	0.0177181	0.13703	intergenic	NO	NO	NO	NO	NO	NO	NO	NO	Yes:	NO	NO	NO
chr19	55640268	55640269	0.138988	0	-0.138988	0.0396427	0.162539	0	0.941125	0.0264191	0	0.0264191	1	1.08517e-06	0.000783323	intron.gene	NO	NO	NO	NO	NO	NO	NO	NO	NO	NO	Yes:2	Yes:2
chr16	4478221	4478222	0.0557546	0.230586	0.174831	0.0396548	0.0647289	0.300689	0.941125	0.00418983	0.0904138	-0.086224	-4.43158	0.550033	0.792573	intergenic	NO	NO	NO	NO	NO	NO	NO	NO	Yes:	NO	NO	NO
chr1	227887821	227887822	0.129311	0.0151515	-0.114159	0.039751	0.126834	0.0502519	0.941125	0.0160868	0.00252525	0.0135616	2.67138	0.144247	0.42359	intergenic	NO	NO	NO	NO	NO	NO	NO	NO	Yes:	NO	NO	NO
chr5	175772987	175772988	0.104832	0.285595	0.180763	0.0398708	0.111487	0.173422	0.941125	0.0124294	0.0300751	-0.0176456	-1.27481	0.0105162	0.115106	intergenic	NO	NO	NO	NO	NO	NO	NO	NO	Yes:	NO	NO	NO
chr10	22335956	22335957	0.110451	0	-0.110451	0.0398865	0.159475	0	0.941125	0.0237051	0	0.0237051	1	0.000853711	0.0261694	intron.gene	NO	NO	NO	NO	NO	NO	NO	NO	NO	NO	Yes:5	Yes:5
chr11	71608294	71608295	0.0121212	0.167067	0.154946	0.0401002	0.0402015	0.291214	0.941125	0.00155767	0.0848057	-0.083248	-5.7667	0.00993006	0.111614	intergenic	NO	NO	NO	NO	NO	NO	NO	NO	Yes:	NO	NO	NO
chr17	41579689	41579690	0.0494832	0.20467	0.155187	0.0401065	0.0758734	0.226212	0.941125	0.00575677	0.0511719	-0.0454152	-3.15202	0.682401	0.875209	intergenic	NO	NO	NO	NO	NO	NO	NO	NO	Yes:	NO	NO	NO
chr9	128457231	128457232	0.503788	0.0689394	-0.434848	0.0401088	0.378688	0.114082	0.941125	0.143404	0.0194199	0.123985	2.88448	0.583236	0.814707	intron.gene	NO	NO	NO	NO	NO	NO	NO	NO	NO	NO	Yes:1	Yes:1
chr5	63961263	63961264	0.114162	0	-0.114162	0.0402357	0.154459	0	0.941125	0.0238576	0	0.0238576	1	4.33279e-06	0.00142842	intergenic	NO	NO	NO	NO	NO	NO	NO	NO	Yes:	NO	NO	NO
chr5	172173920	172173921	0.145563	0.421714	0.276151	0.0402757	0.203487	0.311277	0.941125	0.0380518	0.0968935	-0.0588416	-1.34843	0.990364	0.996311	intergenic	NO	NO	NO	NO	NO	NO	NO	NO	Yes:	NO	NO	NO
chr1	75125714	75125715	0.141827	0.0307468	-0.11108	0.0404131	0.186149	0.0603181	0.941125	0.0346514	0.00363828	0.0310131	3.25159	0.198187	0.503384	intron.gene	NO	NO	NO	NO	NO	NO	NO	NO	NO	NO	Yes:5	Yes:5
chr6	13681889	13681890	0.00925926	0.169607	0.160347	0.0404586	0.032075	0.323622	0.941125	0.00102881	0.0942702	-0.0932413	-6.51776	0.00728011	0.0925646	intergenic	NO	NO	NO	NO	NO	NO	NO	NO	Yes:	NO	NO	NO
chr15	40892073	40892074	0.242192	0.089899	-0.152293	0.0404666	0.219853	0.117786	0.941125	0.0483353	0.0138737	0.0344616	1.80073	0.223512	0.533002	intergenic	NO	NO	NO	NO	NO	NO	NO	NO	Yes:	NO	NO	NO
chr2	241541089	241541090	0.0373377	0.183034	0.145696	0.0405682	0.0905111	0.281909	0.941125	0.0136475	0.0794729	-0.0658254	-2.54183	0.179394	0.477935	intergenic	NO	NO	NO	NO	NO	NO	NO	NO	Yes:	NO	NO	NO
chr8	144713963	144713964	0.0818182	0.229654	0.147835	0.0406285	0.170856	0.276214	0.941125	0.0269182	0.0762941	-0.0493759	-1.50299	0.463761	0.737385	cpgshlv.cpgsho.intron.gene	NO	NO	NO	NO	NO	NO	Yes:ENSMMUG00000003154	Yes:ENSMMUG00000003154	NO	NO	Yes:1	Yes:1	(ENSMMUG00000003154:SLC39A4:solute carrier family 39 member 4 [Source:VGNC Symbol;Acc:VGNC:77497]),
chr13	54132957	54132958	0.255592	0.817218	0.561626	0.0407867	0.319548	0.241875	0.941125	0.102111	0.0585033	0.0436076	0.803546	0.223604	0.533101	intron.gene	NO	NO	NO	NO	NO	NO	NO	NO	NO	NO	Yes:3	Yes:3
chr19	29872780	29872781	0.057672	0.243687	0.186015	0.0407955	0.0772958	0.327458	0.941125	0.00597464	0.107229	-0.101254	-4.16569	0.0104174	0.114527	intron.gene	NO	NO	NO	NO	NO	NO	NO	NO	NO	NO	Yes:6	Yes:6
chr7	94157898	94157899	0.41713	0.126623	-0.290506	0.040802	0.396643	0.301088	0.941125	0.157326	0.090654	0.0666718	0.795313	0.27766	0.58583	intron.gene	NO	NO	NO	NO	NO	NO	NO	NO	NO	NO	Yes:1	Yes:1
chr17	1039822	1039823	0.0675413	0.217306	0.149765	0.0408111	0.0709027	0.247144	0.941125	0.00502719	0.0610802	-0.056053	-3.60288	0.990897	0.996502	intron.gene	NO	NO	NO	NO	NO	NO	NO	NO	NO	NO	Yes:4	Yes:4
chr21	40847267	40847268	0.05	0.175045	0.125045	0.0408134	0.173205	0.304735	0.941125	0.03	0.0928636	-0.0628636	-1.63015	0.4365	0.718135	intergenic	NO	NO	NO	NO	NO	NO	NO	NO	Yes:	NO	NO	NO
chr11	64347665	64347666	0.228181	0.61163	0.383449	0.0408486	0.288699	0.399139	0.941125	0.0833472	0.159312	-0.0759649	-0.93465	0.521632	0.77302	intron.gene	NO	NO	NO	NO	NO	NO	NO	NO	NO	NO	Yes:2	Yes:2
chr14	65208691	65208692	0.151515	0.47399	0.322474	0.0408561	0.18566	0.267485	0.941125	0.0366251	0.0715482	-0.0349231	-0.966084	0.00572577	0.0788754	cpgshlv.exon.gene	NO	NO	NO	NO	NO	NO	Yes:ENSMMUG00000010451	NO	NO	Yes:	NO	Yes:2	(ENSMMUG00000010451:INPPL1:inositol polyphosphate phosphatase like 1 [Source:VGNC Symbol;Acc:VGNC:73752]),
chr20	29689954	29689955	0.389914	0.142032	-0.247882	0.0408616	0.354635	0.222796	0.941125	0.125766	0.0496383	0.0761279	1.34122	0.949594	0.980114	cpgshlv.cpgsho.intergenic	NO	NO	NO	NO	NO	NO	Yes:ENSMMUG00000057678	Yes:ENSMMUG00000057678	Yes:	NO	NO	NO	(ENSMMUG00000057678),
chr2	20670941	20670942	0	0.152893	0.152893	0.0408908	0	0.302458	0.941125	0	0.0914809	-0.0914809	1	8.42706e-05	0.00745815	intergenic	NO	NO	NO	NO	NO	NO	NO	NO	Yes:	NO	NO	NO
chr1	34176798	34176799	0.40826	0.151428	-0.256832	0.0409157	0.235754	0.158086	0.941125	0.0555802	0.0249913	0.0305888	1.15314	0.0133208	0.121082	intron.gene	NO	NO	NO	NO	NO	NO	NO	NO	NO	NO	Yes:3	Yes:3
chr2	112432740	112432741	0.196491	0.0492689	-0.147222	0.0409804	0.314548	0.101199	0.941125	0.0989404	0.0102412	0.0886992	3.27217	0.257406	0.568462	intron.gene	NO	NO	NO	NO	NO	NO	NO	NO	NO	NO	Yes:6	Yes:6
chr2	95663946	95663947	0.258749	0.0181818	-0.240567	0.041027	0.345078	0.0603023	0.941125	0.119079	0.00363636	0.115443	5.03328	0.00999815	0.112052	intergenic	NO	NO	NO	NO	NO	NO	NO	NO	Yes:	NO	NO	NO
chr19	1766203	1766204	0.127169	0.0106952	-0.116474	0.0410327	0.181098	0.0354719	0.941125	0.0327965	0.00125826	0.0315383	4.70404	0.0388179	0.212433	cpgshlv.cpgsho.intron.gene	NO	NO	NO	NO	NO	NO	Yes:ENSMMUG00000006620	Yes:ENSMMUG00000006620	NO	NO	Yes:1	Yes:1	(ENSMMUG00000006620:CSNK1G2:casein kinase 1 gamma 2 [Source:VGNC Symbol;Acc:VGNC:103802]),
chr9	63703859	63703860	0.44704	0.17139	-0.27565	0.0410879	0.331486	0.233159	0.941125	0.109883	0.0543631	0.0555202	1.01527	0.503169	0.765947	intron.gene	NO	NO	NO	NO	NO	NO	NO	NO	NO	NO	Yes:3	Yes:3
chr7	75074185	75074186	0.146911	0.0378788	-0.109032	0.0410977	0.178652	0.0863105	0.941125	0.0319166	0.00744949	0.0244671	2.09909	0.000831739	0.0257111	intergenic	NO	NO	NO	NO	NO	NO	NO	NO	Yes:	NO	NO	NO
chr10	99528212	99528213	0.167298	0.447553	0.280255	0.0411562	0.303417	0.347161	0.941125	0.0920617	0.118391	-0.0263291	-0.362884	0.531141	0.779685	intergenic	NO	NO	NO	NO	NO	NO	NO	NO	Yes:	NO	NO	NO
chr14	101781910	101781911	0.234722	0.00757576	-0.227146	0.041335	0.41624	0.0251259	0.941125	0.173255	0.000631313	0.172624	8.10033	0.000359908	0.0149054	intron.gene	NO	NO	NO	NO	NO	NO	NO	NO	NO	NO	Yes:2	Yes:2
chr1	43936895	43936896	0.26509	0.0988142	-0.166275	0.0413909	0.226935	0.128079	0.941125	0.0514993	0.0164044	0.0350949	1.65047	0.314112	0.62432	intergenic	NO	NO	NO	NO	NO	NO	NO	NO	Yes:	NO	NO	NO
chr1	232805899	232805900	0.0363304	0.172796	0.136465	0.0414437	0.0590225	0.144934	0.941125	0.00348365	0.0210059	-0.0175223	-2.59212	0.359349	0.65775	intergenic	NO	NO	NO	NO	NO	NO	NO	NO	Yes:	NO	NO	NO
chr4	125317866	125317867	0.0485209	0.166659	0.118138	0.0414734	0.0925963	0.17931	0.941125	0.00857407	0.0300048	-0.0214307	-1.80714	0.766194	0.911954	intergenic	NO	NO	NO	NO	NO	NO	NO	NO	Yes:	NO	NO	NO
chr17	4834302	4834303	0	0.107955	0.107955	0.0415108	0	0.298552	0.941125	1.70068e-05	0.0891335	-0.0891165	-12.3556	0.0114342	0.118608	intron.gene	NO	NO	NO	NO	NO	NO	NO	NO	NO	NO	Yes:2	Yes:2
chr4	153249845	153249846	0.139469	0.388387	0.248918	0.0415565	0.177502	0.194725	0.941125	0.0315068	0.0352183	-0.00371149	-0.160661	0.00105842	0.030048	intron.gene	NO	NO	NO	NO	NO	NO	NO	NO	NO	NO	Yes:2	Yes:2
chr20	32278066	32278067	0.152778	0	-0.152778	0.0415816	0.279414	0	0.941125	0.0780724	0	0.0780724	1	0.000384462	0.0155005	intergenic	NO	NO	NO	NO	NO	NO	NO	NO	Yes:	NO	NO	NO
chr9	89304201	89304202	0.133838	0.369789	0.23595	0.0416756	0.227987	0.275141	0.941125	0.047253	0.0757028	-0.0284498	-0.679942	0.180015	0.478864	intron.gene	NO	NO	NO	NO	NO	NO	NO	NO	NO	NO	Yes:1	Yes:1
chr18	77367687	77367688	0.101728	0.344697	0.242969	0.0416992	0.153971	0.392681	0.941125	0.0215565	0.154198	-0.132642	-2.83859	0.338035	0.642777	intergenic	NO	NO	NO	NO	NO	NO	NO	NO	Yes:	NO	NO	NO
chr11	2909408	2909409	0.0326389	0.158559	0.12592	0.0417835	0.0607672	0.287514	0.941125	0.00369266	0.0826643	-0.0789716	-4.48453	0.713442	0.892192	intron.gene	NO	NO	NO	NO	NO	NO	NO	NO	NO	NO	Yes:1	Yes:1
chr19	39308313	39308314	0.118577	0.324684	0.206107	0.0417858	0.10301	0.260493	0.941125	0.0106111	0.0678565	-0.0572454	-2.67691	0.608085	0.830692	intron.gene	NO	NO	NO	NO	NO	NO	NO	NO	NO	NO	Yes:2	Yes:2
chr4	2060785	2060786	0.0227273	0.201723	0.178996	0.041792	0.0787296	0.319373	0.941125	0.00619835	0.101999	-0.0958005	-4.04053	0.0365333	0.205928	intron.gene	NO	NO	NO	NO	NO	NO	NO	NO	NO	NO	Yes:3	Yes:3
chr1	155294889	155294890	0.503413	0.155992	-0.347422	0.0418074	0.305729	0.182376	0.941125	0.0922557	0.0332611	0.0589946	1.4718	0.671924	0.869186	intergenic	NO	NO	NO	NO	NO	NO	NO	NO	Yes:	NO	NO	NO
chr8	38717694	38717695	0.0511364	0.19697	0.145833	0.0418104	0.150047	0.398457	0.941125	0.0205482	0.158768	-0.138219	-2.94983	0.00215527	0.044372	intron.gene	NO	NO	NO	NO	NO	NO	NO	NO	NO	NO	Yes:3	Yes:3
chr4	184333650	184333651	0.454148	0.153914	-0.300234	0.0418358	0.330437	0.179666	0.941125	0.103803	0.0322798	0.071523	1.68514	0.0442421	0.224845	intergenic	NO	NO	NO	NO	NO	NO	NO	NO	Yes:	NO	NO	NO
chr1	16227083	16227084	0.0294872	0.169697	0.14021	0.0418396	0.0695667	0.300631	0.941125	0.00483952	0.0903788	-0.0855393	-4.22305	0.336331	0.64188	intron.gene	NO	NO	NO	NO	NO	NO	NO	NO	NO	NO	Yes:2	Yes:2
chr14	68834987	68834988	0.0536032	0.178263	0.12466	0.0418886	0.103182	0.170957	0.941125	0.0106466	0.027406	-0.0167594	-1.3641	0.604775	0.828642	intron.gene	NO	NO	NO	NO	NO	NO	NO	NO	NO	NO	Yes:1	Yes:1
chr19	51458762	51458763	0.13449	0.0252525	-0.109237	0.0419074	0.198922	0.0801374	0.941125	0.0395699	0.006422	0.0331479	2.62331	0.0317495	0.188308	cpgshlv.cpgsho.intergenic	NO	NO	NO	NO	NO	NO	Yes:ENSMMUG00000013053	Yes:ENSMMUG00000013053	Yes:	NO	NO	NO	(ENSMMUG00000013053:SPACA6:sperm acrosome associated 6 [Source:HGNC Symbol;Acc:HGNC:27113]),
chr2	168244576	168244577	0.109437	0.410963	0.301526	0.0419296	0.127367	0.262666	0.941125	0.0162225	0.0689935	-0.0527711	-2.08847	1.36025e-05	0.00257208	intergenic	NO	NO	NO	NO	NO	NO	NO	NO	Yes:	NO	NO	NO
chr4	8964709	8964710	0.146072	0.037919	-0.108153	0.0419619	0.117368	0.0608244	0.941125	0.0132136	0.00369961	0.00951403	1.83658	0.00722471	0.0921001	intron.gene	NO	NO	NO	NO	NO	NO	NO	NO	NO	NO	Yes:1	Yes:1
chr3	129183753	129183754	0.145833	0	-0.145833	0.0419823	0.310028	0	0.941125	0.0961174	1.3856e-05	0.0961036	12.7601	0.0330424	0.19321	intron.gene	NO	NO	NO	NO	NO	NO	NO	NO	NO	NO	Yes:1	Yes:1
chr15	71215148	71215149	0.301389	0.0454545	-0.255934	0.0420024	0.374197	0.150756	0.941125	0.140023	0.0227273	0.117296	2.62317	0.0333282	0.194283	intergenic	NO	NO	NO	NO	NO	NO	NO	NO	Yes:	NO	NO	NO
chr1	8217435	8217436	0	0.130556	0.130556	0.0420435	0	0.313737	0.941125	0	0.0901375	-0.0901375	1	0.00108832	0.0305869	intron.gene	NO	NO	NO	NO	NO	NO	NO	NO	NO	NO	Yes:3	Yes:3
chr17	1169124	1169125	0.0854973	0.333138	0.247641	0.0420816	0.0792824	0.301931	0.941125	0.00585663	0.0911625	-0.0853058	-3.9603	0.352451	0.651992	cpgshlv.intron.gene	NO	NO	NO	NO	NO	NO	Yes:ENSMMUG00000001920	NO	NO	NO	Yes:1	Yes:1	(ENSMMUG00000001920:ZMYM5:zinc finger MYM-type containing 5 [Source:VGNC Symbol;Acc:VGNC:78880]),
chr17	55747352	55747353	0.0833333	0.238826	0.155493	0.0421195	0.196441	0.353314	0.941125	0.038589	0.124831	-0.0862415	-1.69371	0.167323	0.45898	intron.gene	NO	NO	NO	NO	NO	NO	NO	NO	NO	NO	Yes:2	Yes:2
chr22	32203626	32203627	0.119444	0.321917	0.202472	0.0421293	0.142459	0.219796	0.941125	0.0202946	0.0483103	-0.0280157	-1.25123	0.174243	0.469962	intergenic	NO	NO	NO	NO	NO	NO	NO	NO	Yes:	NO	NO	NO
chr15	72611359	72611360	0.0378788	0.194717	0.156838	0.042201	0.131216	0.284823	0.941125	0.0172176	0.0811243	-0.0639067	-2.23625	0.00444707	0.0663902	intergenic	NO	NO	NO	NO	NO	NO	NO	NO	Yes:	NO	NO	NO
chr1	37765276	37765277	0.0333333	0.143113	0.10978	0.0422157	0.0778499	0.294943	0.941125	0.00606061	0.0869914	-0.0809308	-3.84334	0.275163	0.583041	intergenic	NO	NO	NO	NO	NO	NO	NO	NO	Yes:	NO	NO	NO
chr6	27602663	27602664	0.0407382	0.203949	0.163211	0.0422558	0.0729609	0.237358	0.941125	0.00498221	0.0563387	-0.0513565	-3.49927	0.193853	0.499558	intergenic	NO	NO	NO	NO	NO	NO	NO	NO	Yes:	NO	NO	NO
chr21	41445305	41445306	0.0630536	0.250634	0.187581	0.0424401	0.132588	0.334409	0.941125	0.0159881	0.111829	-0.0958411	-2.80623	0.0340767	0.197097	intergenic	NO	NO	NO	NO	NO	NO	NO	NO	Yes:	NO	NO	NO
chr19	37304277	37304278	0.0522727	0.271212	0.218939	0.042519	0.122706	0.354345	0.941125	0.0137	0.125561	-0.111861	-3.19613	0.242408	0.55291	intron.gene	NO	NO	NO	NO	NO	NO	NO	NO	NO	NO	Yes:1	Yes:1
chr17	81653460	81653461	0.0225564	0.157576	0.135019	0.0425312	0.050884	0.299663	0.941125	0.00235386	0.089798	-0.0874441	-5.25359	0.585153	0.815959	intergenic	NO	NO	NO	NO	NO	NO	NO	NO	Yes:	NO	NO	NO
chr12	114448556	114448557	0.123182	0.015	-0.108182	0.0425384	0.153329	0.0337474	0.941125	0.0235099	0.0025847	0.0209252	3.1852	0.649224	0.855908	intron.gene	NO	NO	NO	NO	NO	NO	NO	NO	NO	NO	Yes:2	Yes:2
chr8	144052564	144052565	0.0352273	0.234615	0.199388	0.0425459	0.0784256	0.309882	0.941125	0.00561418	0.0960266	-0.0904125	-4.09629	0.426431	0.710493	cpgisl.cpgshlv.cpgsho.intergenic	NO	NO	NO	NO	NO	Yes:ENSMMUG00000057609	Yes:ENSMMUG00000057609	Yes:ENSMMUG00000057609	Yes:	NO	NO	NO	(ENSMMUG00000057609),
chr6	169254508	169254509	0.0443723	0.16149	0.117118	0.0425471	0.0838574	0.291863	0.941125	0.0065971	0.0851842	-0.0785871	-3.69068	0.0298663	0.181232	intron.gene	NO	NO	NO	NO	NO	NO	NO	NO	NO	NO	Yes:9	Yes:9
chr5	141194408	141194409	0.106215	0.299479	0.193264	0.0425762	0.167669	0.149711	0.941125	0.0255582	0.0224132	0.00314495	0.189434	0.00143051	0.0361722	intron.gene	NO	NO	NO	NO	NO	NO	NO	NO	NO	NO	Yes:3	Yes:3
chr4	1113620	1113621	0.0364069	0.154731	0.118324	0.0426035	0.0458465	0.170654	0.941125	0.0021019	0.0291228	-0.0270209	-3.79238	0.042977	0.221294	intergenic	NO	NO	NO	NO	NO	NO	NO	NO	Yes:	NO	NO	NO
chr8	23705618	23705619	0.0305556	0.19489	0.164334	0.0426904	0.0717154	0.183182	0.941125	0.0051431	0.0335556	-0.0284125	-2.70584	0.895405	0.97072	intergenic	NO	NO	NO	NO	NO	NO	NO	NO	Yes:	NO	NO	NO
chr19	45153224	45153225	0.0477844	0.156	0.108216	0.0428094	0.076847	0.123985	0.941125	0.00590547	0.0153722	-0.00946675	-1.3802	0.019508	0.145803	intron.gene	NO	NO	NO	NO	NO	NO	NO	NO	NO	NO	Yes:2	Yes:2
chr3	196207422	196207423	0.0362082	0.179082	0.142874	0.0428346	0.0795215	0.2928	0.941125	0.00632366	0.0857319	-0.0794083	-3.761	0.310818	0.621088	intergenic	NO	NO	NO	NO	NO	NO	NO	NO	Yes:	NO	NO	NO
chr3	75618651	75618652	0.156217	0.562613	0.406396	0.0428484	0.212889	0.378704	0.941125	0.0453219	0.143417	-0.0980948	-1.66193	0.755465	0.90647	intergenic	NO	NO	NO	NO	NO	NO	NO	NO	Yes:	NO	NO	NO
chr19	6057281	6057282	0.157609	0.0265414	-0.131068	0.0428625	0.192524	0.0452009	0.941125	0.0370653	0.00204312	0.0350222	4.18122	0.252761	0.563246	cpgisl.intron.gene	NO	NO	NO	NO	NO	Yes:ENSMMUG00000011967	NO	NO	NO	NO	Yes:2	Yes:2	(ENSMMUG00000011967:RFX2:regulatory factor X2 [Source:VGNC Symbol;Acc:VGNC:76907]),
chr16	3046650	3046651	0.143357	0.030303	-0.113054	0.04287	0.204632	0.100504	0.941125	0.0394559	0.010101	0.0293549	1.96574	0.000346936	0.0145872	intron.gene	NO	NO	NO	NO	NO	NO	NO	NO	NO	NO	Yes:1	Yes:1
chr2	96500632	96500633	0.00520833	0.207576	0.202367	0.0428963	0.0180422	0.296401	0.941125	0.000325521	0.0878535	-0.087528	-8.07621	0.0168769	0.132792	intron.gene	NO	NO	NO	NO	NO	NO	NO	NO	NO	NO	Yes:2	Yes:2
chr11	67469708	67469709	0.125738	0.380143	0.254405	0.0429547	0.196148	0.224815	0.941125	0.0354353	0.0505417	-0.0151064	-0.512286	0.0112258	0.118039	intergenic	NO	NO	NO	NO	NO	NO	NO	NO	Yes:	NO	NO	NO
chr5	76579479	76579480	0.567773	0.16434	-0.403434	0.0430367	0.374386	0.154623	0.941125	0.140165	0.0239083	0.116257	2.55154	0.274225	0.582082	intron.gene	NO	NO	NO	NO	NO	NO	NO	NO	NO	NO	Yes:2	Yes:2
chr4	1720208	1720209	0.246753	0.038961	-0.207792	0.0431281	0.311536	0.129219	0.941125	0.0914581	0.0166976	0.0747605	2.45347	0.00180256	0.0415886	intergenic	NO	NO	NO	NO	NO	NO	NO	NO	Yes:	NO	NO	NO
chr19	51002909	51002910	0.261575	0.715559	0.453985	0.0431389	0.259756	0.286233	0.941125	0.0674734	0.0819293	-0.014456	-0.280062	0.278535	0.586807	cpgshlv.intergenic	NO	NO	NO	NO	NO	NO	Yes:ENSMMUG00000044243	NO	Yes:	NO	NO	NO	(ENSMMUG00000044243:SIGLEC9:sialic acid binding Ig like lectin 9 [Source:HGNC Symbol;Acc:HGNC:10878]),
chr1	204991569	204991570	0.0636364	0.433896	0.370259	0.0431955	0.135731	0.363735	0.941125	0.0175924	0.132303	-0.114711	-2.91082	0.886807	0.968251	intron.gene	NO	NO	NO	NO	NO	NO	NO	NO	NO	NO	Yes:1	Yes:1
chr7	47536958	47536959	0.0166667	0.128571	0.111905	0.043202	0.057735	0.319083	0.941125	0.00333333	0.0929108	-0.0895774	-4.80081	0.0709142	0.302458	intergenic	NO	NO	NO	NO	NO	NO	NO	NO	Yes:	NO	NO	NO
chr4	154490803	154490804	0.0248016	0.147778	0.122976	0.0432371	0.0643014	0.176931	0.941125	0.00413467	0.0296714	-0.0255368	-2.84323	0.817992	0.937342	intron.gene	NO	NO	NO	NO	NO	NO	NO	NO	NO	NO	Yes:4	Yes:4
chr1	90719994	90719995	0.0138889	0.126536	0.112647	0.0432727	0.0481125	0.162682	0.941125	0.00231481	0.0248123	-0.0224975	-3.42209	0.0119557	0.119428	intron.gene	NO	NO	NO	NO	NO	NO	NO	NO	NO	NO	Yes:9	Yes:9
chr1	10638608	10638609	0.111905	0	-0.111905	0.0433905	0.193093	0	0.941125	0.0372851	0	0.0372851	1	1.76467e-05	0.00298155	intergenic	NO	NO	NO	NO	NO	NO	NO	NO	Yes:	NO	NO	NO
chr8	94551040	94551041	0.320475	0.0636946	-0.25678	0.0433912	0.362325	0.113734	0.941125	0.13128	0.0129355	0.118344	3.34324	4.05059e-06	0.00138391	cpgshlv.intergenic	NO	NO	NO	NO	NO	NO	Yes:ENSMMUG00000051636	NO	Yes:	NO	NO	NO	(ENSMMUG00000051636:Metazoa_SRP:Metazoan signal recognition particle RNA [Source:RFAM;Acc:RF00017]),
chr22	50090036	50090037	0.116865	0.479524	0.362659	0.0434198	0.148467	0.436147	0.941125	0.0220423	0.180131	-0.158089	-3.0307	0.4774	0.747092	intergenic	NO	NO	NO	NO	NO	NO	NO	NO	Yes:	NO	NO	NO
chr14	90630710	90630711	0.295381	0.104602	-0.190779	0.0434403	0.144412	0.0907669	0.941125	0.0208548	0.00823862	0.0126162	1.3399	0.0431783	0.221897	intergenic	NO	NO	NO	NO	NO	NO	NO	NO	Yes:	NO	NO	NO
chr17	14605129	14605130	0.136364	0.37803	0.241667	0.0434728	0.30567	0.416371	0.941125	0.0859564	0.173365	-0.0874085	-1.01213	0.790399	0.92413	intergenic	NO	NO	NO	NO	NO	NO	NO	NO	Yes:	NO	NO	NO
chr16	3058332	3058333	0.057675	0.188384	0.130709	0.0434863	0.102466	0.313291	0.941125	0.0104993	0.098151	-0.0876517	-3.22471	0.0707263	0.301952	intron.gene	NO	NO	NO	NO	NO	NO	NO	NO	NO	NO	Yes:1	Yes:1
chr20	43190542	43190543	0.041208	0.149728	0.10852	0.0435443	0.0661522	0.13441	0.941125	0.00437611	0.0180662	-0.0136901	-2.04557	0.00173765	0.0407636	intergenic	NO	NO	NO	NO	NO	NO	NO	NO	Yes:	NO	NO	NO
chr13	114199695	114199696	0.22583	0	-0.22583	0.043561	0.375161	0	0.941125	0.140746	0.00242015	0.138326	5.86185	0.286964	0.595927	intergenic	NO	NO	NO	NO	NO	NO	NO	NO	Yes:	NO	NO	NO
chr5	170590878	170590879	0.0461566	0.159413	0.113256	0.0435615	0.10886	0.215101	0.941125	0.0118505	0.0462684	-0.034418	-1.96509	0.0487044	0.238976	intron.gene	NO	NO	NO	NO	NO	NO	NO	NO	NO	NO	Yes:3	Yes:3
chr3	4822145	4822146	0.058255	0.253021	0.194766	0.0436176	0.107322	0.195773	0.941125	0.011518	0.0383271	-0.0268091	-1.73448	0.403435	0.692126	intron.gene	NO	NO	NO	NO	NO	NO	NO	NO	NO	NO	Yes:1	Yes:1
chr8	144333974	144333975	0.11756	0	-0.11756	0.0436301	0.290988	0	0.941125	0.0846741	0.000157298	0.0845168	9.07227	0.0555033	0.259393	cpgshlv.intergenic	NO	NO	NO	NO	NO	NO	Yes:ENSMMUG00000050137	NO	Yes:	NO	NO	NO	(ENSMMUG00000050137:EXOSC4:exosome component 4 [Source:VGNC Symbol;Acc:VGNC:72294]),
chr19	46648512	46648513	0.0826387	0.272245	0.189607	0.0436399	0.0732803	0.262655	0.941125	0.00537	0.0689877	-0.0636177	-3.68334	0.934952	0.974082	cpgshlv.cpgsho.intron.gene	NO	NO	NO	NO	NO	NO	Yes:ENSMMUG00000017924	Yes:ENSMMUG00000017924	NO	NO	Yes:2	Yes:2	(ENSMMUG00000017924:DACT3:dishevelled binding antagonist of beta catenin 3 [Source:HGNC Symbol;Acc:HGNC:30745]),
chr1	144521706	144521707	0.45625	0.124216	-0.332034	0.0436619	0.359207	0.138108	0.941125	0.129029	0.017608	0.111421	2.8734	0.979521	0.992081	intergenic	NO	NO	NO	NO	NO	NO	NO	NO	Yes:	NO	NO	NO
chr2	74653869	74653870	0	0.107692	0.107692	0.0437323	0	0.314456	0.941125	0	0.0900484	-0.0900484	1	0.000976918	0.0285816	intergenic	NO	NO	NO	NO	NO	NO	NO	NO	Yes:	NO	NO	NO
chr1	201494556	201494557	0.206298	0.0631944	-0.143103	0.0439302	0.190761	0.0877464	0.941125	0.0363896	0.00695382	0.0294358	2.38765	0.947868	0.979438	intergenic	NO	NO	NO	NO	NO	NO	NO	NO	Yes:	NO	NO	NO
chr10	133235853	133235854	0.0853839	0.278535	0.193151	0.0440054	0.0997556	0.408484	0.941125	0.00995118	0.150356	-0.140405	-3.91737	0.178954	0.477274	intergenic	NO	NO	NO	NO	NO	NO	NO	NO	Yes:	NO	NO	NO
chr7	100603950	100603951	0.0378788	0.149242	0.111364	0.0440803	0.0863105	0.112204	0.941125	0.00677855	0.0125896	-0.0058111	-0.893189	0.953721	0.981795	intergenic	NO	NO	NO	NO	NO	NO	NO	NO	Yes:	NO	NO	NO
chr6	41683224	41683225	0.147642	0.0190909	-0.128551	0.0440948	0.183557	0.0403042	0.941125	0.0336931	0.00147747	0.0322156	4.51125	0.179524	0.478142	intron.gene	NO	NO	NO	NO	NO	NO	NO	NO	NO	NO	Yes:2	Yes:2
chr19	53982026	53982027	0.0227273	0.185548	0.162821	0.0441455	0.0753778	0.251312	0.941125	0.00522727	0.0631575	-0.0579302	-3.59482	0.012951	0.120679	intron.gene	NO	NO	NO	NO	NO	NO	NO	NO	NO	NO	Yes:1	Yes:1
chr3	134650686	134650687	0.0333333	0.153139	0.119805	0.044302	0.0778499	0.300511	0.941125	0.00606061	0.0903068	-0.0842462	-3.8973	0.466899	0.739549	intron.gene	NO	NO	NO	NO	NO	NO	NO	NO	NO	NO	Yes:6	Yes:6
chr7	924898	924899	0.13081	0.364215	0.233405	0.0443056	0.11418	0.254928	0.941125	0.013037	0.0649881	-0.051951	-2.31756	0.000336473	0.0143406	intergenic	NO	NO	NO	NO	NO	NO	NO	NO	Yes:	NO	NO	NO
chr7	1290079	1290080	0.137248	0	-0.137248	0.0443192	0.210136	0	0.941125	0.0441572	0	0.0441572	1	7.60598e-07	0.000679174	intergenic	NO	NO	NO	NO	NO	NO	NO	NO	Yes:	NO	NO	NO
chr22	50302365	50302366	0.0885943	0.251855	0.163261	0.0443556	0.115263	0.132308	0.941125	0.0132856	0.0171877	-0.00390215	-0.371518	1.35623e-06	0.000860144	intergenic	NO	NO	NO	NO	NO	NO	NO	NO	Yes:	NO	NO	NO
chr7	519514	519515	0.131818	0.010101	-0.121717	0.0444512	0.301888	0.0335013	0.941125	0.0842992	0.00112233	0.0831769	6.23095	0.0730027	0.307992	cpgshlv.intron.gene	NO	NO	NO	NO	NO	NO	Yes:ENSMMUG00000003890	NO	NO	NO	Yes:6	Yes:6	(ENSMMUG00000003890:CYFIP1:cytoplasmic FMR1 interacting protein 1 [Source:VGNC Symbol;Acc:VGNC:71399]),
chr17	27349559	27349560	0.357051	0.0827922	-0.274259	0.0444688	0.369724	0.109513	0.941125	0.136696	0.011993	0.124703	3.51071	0.787185	0.922547	intergenic	NO	NO	NO	NO	NO	NO	NO	NO	Yes:	NO	NO	NO
chr15	51093539	51093540	0.158654	0.0292929	-0.129361	0.0444699	0.284726	0.0540399	0.941125	0.0810686	0.00292031	0.0781483	4.79495	0.0031269	0.0516517	intergenic	NO	NO	NO	NO	NO	NO	NO	NO	Yes:	NO	NO	NO
chr19	1776690	1776691	0.0138889	0.181667	0.167778	0.0444803	0.0481125	0.28311	0.941125	0.00231481	0.074289	-0.0719742	-5.00418	0.049091	0.24016	cpgshlv.intron.gene	NO	NO	NO	NO	NO	NO	Yes:ENSMMUG00000006620	NO	NO	NO	Yes:1	Yes:1	(ENSMMUG00000006620:CSNK1G2:casein kinase 1 gamma 2 [Source:VGNC Symbol;Acc:VGNC:103802]),
chr16	81444291	81444292	0.132528	0.0165289	-0.115999	0.0445682	0.1369	0.0548202	0.941125	0.0187417	0.00300526	0.0157364	2.64069	0.575468	0.809598	intergenic	NO	NO	NO	NO	NO	NO	NO	NO	Yes:	NO	NO	NO
chr16	66872997	66872998	0.0555556	0.183095	0.12754	0.0445733	0.12975	0.23267	0.941125	0.016835	0.0496229	-0.0327879	-1.55954	0.612854	0.833718	intron.gene	NO	NO	NO	NO	NO	NO	NO	NO	NO	NO	Yes:1	Yes:1
chr16	89765280	89765281	0	0.259091	0.259091	0.0445944	0	0.390396	0.941125	0	0.152409	-0.152409	1	0.000239539	0.0117773	intergenic	NO	NO	NO	NO	NO	NO	NO	NO	Yes:	NO	NO	NO
chr6	170110578	170110579	0.34593	0.0649351	-0.280995	0.0446078	0.392806	0.215365	0.941125	0.154297	0.0463822	0.107915	1.73407	2.06999e-09	8.00045e-05	intergenic	NO	NO	NO	NO	NO	NO	NO	NO	Yes:	NO	NO	NO
chr7	158204104	158204105	0.05	0.215909	0.165909	0.0446082	0.173205	0.395644	0.941125	0.03	0.156534	-0.126534	-2.38344	0.00725084	0.0923078	intergenic	NO	NO	NO	NO	NO	NO	NO	NO	Yes:	NO	NO	NO
chr15	30718437	30718438	0.0895594	0.268289	0.178729	0.0446314	0.171391	0.260133	0.941125	0.029375	0.067669	-0.038294	-1.20391	0.192519	0.497783	intron.gene	NO	NO	NO	NO	NO	NO	NO	NO	NO	NO	Yes:4	Yes:4
chr2	239501247	239501248	0.271563	0.0950216	-0.176541	0.0446479	0.214499	0.139364	0.941125	0.0460098	0.0194223	0.0265876	1.24423	0.0970862	0.342373	intergenic	NO	NO	NO	NO	NO	NO	NO	NO	Yes:	NO	NO	NO
chr11	2699200	2699201	0.0488456	0.182525	0.13368	0.0447287	0.0731119	0.286802	0.941125	0.00488735	0.0822553	-0.077368	-4.07298	0.202052	0.506032	intron.gene	NO	NO	NO	NO	NO	NO	NO	NO	NO	NO	Yes:1	Yes:1
chr2	112432880	112432881	0.155444	0.0331213	-0.122323	0.0448273	0.277838	0.0456374	0.941125	0.0771939	0.00208277	0.0751112	5.21191	0.563564	0.801635	intron.gene	NO	NO	NO	NO	NO	NO	NO	NO	NO	NO	Yes:6	Yes:6
chr17	81633773	81633774	0.635429	0.202996	-0.432433	0.0448478	0.364832	0.333732	0.941125	0.133102	0.111377	0.0217253	0.257084	0.746166	0.904315	intergenic	NO	NO	NO	NO	NO	NO	NO	NO	Yes:	NO	NO	NO
chr22	42646832	42646833	0.0893759	0.390043	0.300667	0.0448843	0.130772	0.391795	0.941125	0.0171908	0.153503	-0.136312	-3.15856	0.596466	0.823305	intergenic	NO	NO	NO	NO	NO	NO	NO	NO	Yes:	NO	NO	NO
chr20	21521259	21521260	0.0165501	0.137844	0.121294	0.0449076	0.0297118	0.230933	0.941125	0.00112064	0.05333	-0.0522094	-5.57256	0.411985	0.698816	intron.gene	NO	NO	NO	NO	NO	NO	NO	NO	NO	NO	Yes:1	Yes:1
chr18	12254869	12254870	0.0464286	0.159225	0.112797	0.0449141	0.0957589	0.214458	0.941125	0.00916976	0.0459924	-0.0368227	-2.32644	0.342881	0.645486	intergenic	NO	NO	NO	NO	NO	NO	NO	NO	Yes:	NO	NO	NO
chr22	19667299	19667300	0.297835	0.0513598	-0.246476	0.0449192	0.381543	0.0984877	0.941125	0.135334	0.00969983	0.125634	3.80242	0.264658	0.57496	intergenic	NO	NO	NO	NO	NO	NO	NO	NO	Yes:	NO	NO	NO
chr3	194741216	194741217	0.464591	0.117271	-0.34732	0.044949	0.290395	0.158942	0.941125	0.0843293	0.0253292	0.0590001	1.73523	0.881497	0.965981	intergenic	NO	NO	NO	NO	NO	NO	NO	NO	Yes:	NO	NO	NO
chr17	81097630	81097631	0.0222222	0.203571	0.181349	0.0449982	0.059175	0.233566	0.941125	0.00350168	0.054553	-0.0510513	-3.96154	0.319193	0.629255	intron.gene	NO	NO	NO	NO	NO	NO	NO	NO	NO	NO	Yes:4	Yes:4
chr16	13920707	13920708	0.0525641	0.162121	0.109557	0.0450156	0.11105	0.211849	0.941125	0.0123322	0.0448801	-0.0325479	-1.86364	0.408287	0.695887	intron.gene	NO	NO	NO	NO	NO	NO	NO	NO	NO	NO	Yes:2	Yes:2
chr6	31766624	31766625	0.0486111	0.208553	0.159942	0.0450542	0.114913	0.322749	0.941125	0.013205	0.0939142	-0.0807092	-2.83026	0.426924	0.710898	intergenic	NO	NO	NO	NO	NO	NO	NO	NO	Yes:	NO	NO	NO
chr15	70252452	70252453	0.0889706	0.264646	0.175676	0.0450784	0.120695	0.279431	0.941125	0.0145673	0.0780819	-0.0635146	-2.42225	0.283655	0.592345	intergenic	NO	NO	NO	NO	NO	NO	NO	NO	Yes:	NO	NO	NO
chr10	22927655	22927656	0.00416667	0.120254	0.116087	0.0452874	0.0144338	0.311456	0.941125	0.000208333	0.0886188	-0.0884105	-8.73258	0.000479056	0.0178691	intron.gene	NO	NO	NO	NO	NO	NO	NO	NO	NO	NO	Yes:1	Yes:1
chr20	46210249	46210250	0.32588	0.065668	-0.260212	0.0452955	0.324566	0.105822	0.941125	0.105343	0.0111983	0.094145	3.23374	0.410223	0.697435	intergenic	NO	NO	NO	NO	NO	NO	NO	NO	Yes:	NO	NO	NO
chr5	93594793	93594794	0	0.155768	0.155768	0.0453315	0	0.317981	0.941125	3.25521e-06	0.101112	-0.101108	-14.9228	0.0197745	0.147095	intron.gene	NO	NO	NO	NO	NO	NO	NO	NO	NO	NO	Yes:2	Yes:2
chr22	45284903	45284904	0	0.107143	0.107143	0.0453352	0	0.31452	0.941125	0	0.0900742	-0.0900742	1	0.0103104	0.11396	intergenic	NO	NO	NO	NO	NO	NO	NO	NO	Yes:	NO	NO	NO
chr2	235671004	235671005	0.0340909	0.19697	0.162879	0.0453933	0.113067	0.31498	0.941125	0.0133632	0.0992121	-0.0858489	-2.89225	0.786482	0.922196	intergenic	NO	NO	NO	NO	NO	NO	NO	NO	Yes:	NO	NO	NO
chr14	103057858	103057859	0.0166667	0.123758	0.107091	0.0454641	0.057735	0.151269	0.941125	0.00333333	0.0228823	-0.0195489	-2.77919	0.00660335	0.086787	intergenic	NO	NO	NO	NO	NO	NO	NO	NO	Yes:	NO	NO	NO
chr12	55708529	55708530	0	0.123333	0.123333	0.0454666	0	0.279351	0.941125	0	0.0706171	-0.0706171	1	0.0163975	0.130451	intron.gene	NO	NO	NO	NO	NO	NO	NO	NO	NO	NO	Yes:2	Yes:2
chr3	49105243	49105244	0.0473335	0.202809	0.155476	0.0454767	0.0816032	0.281804	0.941125	0.00665908	0.0794135	-0.0727545	-3.57599	0.967075	0.987158	intergenic	NO	NO	NO	NO	NO	NO	NO	NO	Yes:	NO	NO	NO
chr17	44657022	44657023	0.0746407	0.253453	0.178812	0.0454905	0.073917	0.128739	0.941125	0.00546373	0.0165739	-0.0111101	-1.60095	0.0199025	0.147711	intergenic	NO	NO	NO	NO	NO	NO	NO	NO	Yes:	NO	NO	NO
chr19	8609454	8609455	0.0557336	0.232162	0.176428	0.0454937	0.109646	0.202855	0.941125	0.0120223	0.0370354	-0.0250131	-1.62319	0.180592	0.479745	intergenic	NO	NO	NO	NO	NO	NO	NO	NO	Yes:	NO	NO	NO
chr12	3152965	3152966	0	0.115152	0.115152	0.0454954	0	0.183402	0.941125	0	0.0336364	-0.0336364	1	6.60393e-09	9.45747e-05	intron.gene	NO	NO	NO	NO	NO	NO	NO	NO	NO	NO	Yes:4	Yes:4
chr16	68371044	68371045	0.0881696	0.341429	0.25326	0.0455296	0.085562	0.174076	0.941125	0.00732086	0.0303025	-0.0229816	-2.04935	0.0026925	0.0471144	intergenic	NO	NO	NO	NO	NO	NO	NO	NO	Yes:	NO	NO	NO
chr6	34190277	34190278	0.263889	0.030303	-0.233586	0.0455423	0.385719	0.100504	0.941125	0.148779	0.010101	0.138678	3.8806	0.00431069	0.0649422	intergenic	NO	NO	NO	NO	NO	NO	NO	NO	Yes:	NO	NO	NO
chr16	80932910	80932911	0.187522	0.0197532	-0.167769	0.0456033	0.214431	0.0252021	0.941125	0.0459806	0.000635144	0.0453455	6.1778	0.909261	0.97072	intergenic	NO	NO	NO	NO	NO	NO	NO	NO	Yes:	NO	NO	NO
chr5	56910811	56910812	0.036152	0.153796	0.117644	0.0456157	0.0561262	0.295027	0.941125	0.00315015	0.0870409	-0.0838907	-4.7882	0.762031	0.909856	intergenic	NO	NO	NO	NO	NO	NO	NO	NO	Yes:	NO	NO	NO
chr11	120564126	120564127	0.0179924	0.192058	0.174066	0.045643	0.0426452	0.284448	0.941125	0.00181861	0.0809107	-0.0790921	-5.47542	0.796024	0.926859	intergenic	NO	NO	NO	NO	NO	NO	NO	NO	Yes:	NO	NO	NO
chr4	173360792	173360793	0.155482	0.422857	0.267375	0.0456705	0.189912	0.281701	0.941125	0.0360664	0.0782047	-0.0421383	-1.1166	0.893179	0.970611	intergenic	NO	NO	NO	NO	NO	NO	NO	NO	Yes:	NO	NO	NO
chr19	43518796	43518797	0.170817	0.0615709	-0.109246	0.0457139	0.182336	0.0666161	0.941125	0.0332465	0.0044377	0.0288088	2.90532	2.02257e-05	0.00323017	cpgshlv.cpgsho.intron.gene	NO	NO	NO	NO	NO	NO	Yes:ENSMMUG00000054323	Yes:ENSMMUG00000054323	NO	NO	Yes:1	Yes:1	(ENSMMUG00000054323:LYPD3:LY6/PLAUR domain containing 3 [Source:HGNC Symbol;Acc:HGNC:24880]),
chr20	35455958	35455959	0.0402375	0.148014	0.107777	0.0457549	0.0617788	0.205251	0.941125	0.00381662	0.0421279	-0.0383113	-3.46441	0.00309387	0.0512495	intergenic	NO	NO	NO	NO	NO	NO	NO	NO	Yes:	NO	NO	NO
chr3	122929768	122929769	0.0959936	0.347047	0.251053	0.0458309	0.112195	0.235892	0.941125	0.0125877	0.0517313	-0.0391436	-2.03902	1.7206e-05	0.00293844	intron.gene	NO	NO	NO	NO	NO	NO	NO	NO	NO	NO	Yes:4	Yes:4
chr9	137147908	137147909	0.136364	0.468182	0.331818	0.0458727	0.20505	0.446247	0.941125	0.0384573	0.199136	-0.160679	-2.37243	0.154184	0.437484	intergenic	NO	NO	NO	NO	NO	NO	NO	NO	Yes:	NO	NO	NO
chr14	99715846	99715847	0.154167	0.0416667	-0.1125	0.0459353	0.210607	0.0721688	0.941125	0.0443554	0.00520833	0.039147	3.09021	0.000211401	0.0108518	intergenic	NO	NO	NO	NO	NO	NO	NO	NO	Yes:	NO	NO	NO
chr11	71588521	71588522	0.375671	0.136736	-0.238935	0.0459379	0.276747	0.30064	0.941125	0.0765892	0.0903844	-0.0137952	-0.238933	0.0271916	0.172893	intron.gene	NO	NO	NO	NO	NO	NO	NO	NO	NO	NO	Yes:1	Yes:1
chr3	50358926	50358927	0.0954874	0.283818	0.188331	0.0459591	0.0906726	0.186606	0.941125	0.00822153	0.0348217	-0.0266002	-2.08251	0.00044052	0.0168944	intron.gene	NO	NO	NO	NO	NO	NO	NO	NO	NO	NO	Yes:1	Yes:1
chr8	143430379	143430380	0	0.109091	0.109091	0.0460351	0	0.314335	0.941125	0	0.0895732	-0.0895732	1	0.0634361	0.281952	intergenic	NO	NO	NO	NO	NO	NO	NO	NO	Yes:	NO	NO	NO
chr3	191387357	191387358	0.149925	0.453314	0.303389	0.0460919	0.232176	0.323457	0.941125	0.0539057	0.104625	-0.0507188	-0.956712	0.438607	0.71953	intergenic	NO	NO	NO	NO	NO	NO	NO	NO	Yes:	NO	NO	NO
chr13	48318956	48318957	0.442883	0.168706	-0.274177	0.0461738	0.324481	0.159776	0.941125	0.105288	0.0255282	0.0797595	2.04417	0.610306	0.832097	intron.gene	NO	NO	NO	NO	NO	NO	NO	NO	NO	NO	Yes:4	Yes:4
chr6	162443429	162443430	0.474387	0.145022	-0.329365	0.0462475	0.375966	0.211954	0.941125	0.14135	0.0449243	0.0964258	1.65371	0.171583	0.465798	intergenic	NO	NO	NO	NO	NO	NO	NO	NO	Yes:	NO	NO	NO
chr3	193994384	193994385	0.188244	0	-0.188244	0.0462624	0.353419	0	0.941125	0.124905	0	0.124905	1	0.0299948	0.181741	intergenic	NO	NO	NO	NO	NO	NO	NO	NO	Yes:	NO	NO	NO
chr16	71441980	71441981	0.0347222	0.147781	0.113059	0.0462642	0.0830171	0.182837	0.941125	0.00689184	0.0334294	-0.0265375	-2.27816	0.231564	0.54274	intron.gene	NO	NO	NO	NO	NO	NO	NO	NO	NO	NO	Yes:1	Yes:1
chr17	4901170	4901171	0.0192593	0.13988	0.120621	0.0462728	0.0382834	0.169142	0.941125	0.00146562	0.0286089	-0.0271433	-4.28688	0.573772	0.808488	intron.gene	NO	NO	NO	NO	NO	NO	NO	NO	NO	NO	Yes:2	Yes:2
chr6	44275743	44275744	0.0751684	0.248739	0.173571	0.0462749	0.109418	0.247689	0.941125	0.0119723	0.0613496	-0.0493773	-2.35735	0.487469	0.754459	intergenic	NO	NO	NO	NO	NO	NO	NO	NO	Yes:	NO	NO	NO
chr7	99392730	99392731	0.0166667	0.205385	0.188718	0.0462928	0.057735	0.335301	0.941125	0.00333333	0.104142	-0.100809	-4.96544	3.53057e-05	0.00454574	intron.gene	NO	NO	NO	NO	NO	NO	NO	NO	NO	NO	Yes:3	Yes:3
chr5	607557	607558	0	0.22	0.22	0.0463314	0	0.34254	0.941125	0	0.109061	-0.109061	1	4.17102e-05	0.00504869	intergenic	NO	NO	NO	NO	NO	NO	NO	NO	Yes:	NO	NO	NO
chr2	43196938	43196939	0.126714	0.00857633	-0.118138	0.0464122	0.145615	0.0284445	0.941125	0.0212036	0.000809088	0.0203945	4.71187	0.495455	0.760313	cpgshlv.cpgsho.intron.gene	NO	NO	NO	NO	NO	NO	Yes:ENSMMUG00000053344	Yes:ENSMMUG00000053344	NO	NO	Yes:3	Yes:3	(ENSMMUG00000053344:SPSB4:splA/ryanodine receptor domain and SOCS box containing 4 [Source:HGNC Symbol;Acc:HGNC:30630]),
chr13	20120984	20120985	0.120581	0.385823	0.265242	0.0464537	0.186198	0.346558	0.941125	0.0346696	0.120102	-0.0854326	-1.79252	0.0650532	0.286458	3UTR.exon.gene	NO	NO	NO	NO	Yes:ENSMMUG00000060147	NO	NO	NO	NO	Yes:	NO	Yes:3
chr17	41571969	41571970	0.012987	0.236226	0.223239	0.0464918	0.043073	0.317727	0.941125	0.00309446	0.100951	-0.0978562	-5.02782	0.0665397	0.290577	intergenic	NO	NO	NO	NO	NO	NO	NO	NO	Yes:	NO	NO	NO
chr7	521718	521719	0.0186432	0.163102	0.144459	0.0465604	0.0292422	0.302009	0.941125	0.000855109	0.0838098	-0.0829547	-6.61487	0.741152	0.904315	cpgshlv.cpgsho.intron.gene	NO	NO	NO	NO	NO	NO	Yes:ENSMMUG00000003890	Yes:ENSMMUG00000003890	NO	NO	Yes:6	Yes:6	(ENSMMUG00000003890:CYFIP1:cytoplasmic FMR1 interacting protein 1 [Source:VGNC Symbol;Acc:VGNC:71399]),
chr13	96848447	96848448	0.5829	0.221763	-0.361137	0.0465769	0.320902	0.305972	0.941125	0.102342	0.093619	0.00872333	0.12853	0.873415	0.962419	intergenic	NO	NO	NO	NO	NO	NO	NO	NO	Yes:	NO	NO	NO
chr9	13278444	13278445	0	0.111472	0.111472	0.0466595	0	0.29844	0.941125	0	0.0890667	-0.0890667	1	0.00135996	0.0350633	intron.gene	NO	NO	NO	NO	NO	NO	NO	NO	NO	NO	Yes:4	Yes:4
chr6	10391012	10391013	0.0151515	0.123485	0.108333	0.046664	0.0524864	0.178779	0.941125	0.00275482	0.031962	-0.0292072	-3.53633	0.00304376	0.050645	intron.gene	NO	NO	NO	NO	NO	NO	NO	NO	NO	NO	Yes:4	Yes:4
chr10	80488257	80488258	0.378175	0.0761905	-0.301984	0.0466891	0.361018	0.162185	0.941125	0.130334	0.0237781	0.106556	2.4545	0.918674	0.97072	intergenic	NO	NO	NO	NO	NO	NO	NO	NO	Yes:	NO	NO	NO
chr5	135028329	135028330	0.0405271	0.148035	0.107508	0.0467178	0.0834656	0.290774	0.941125	0.0069665	0.0845494	-0.0775829	-3.60129	0.582698	0.814356	intergenic	NO	NO	NO	NO	NO	NO	NO	NO	Yes:	NO	NO	NO
chr8	71548199	71548200	0.00520833	0.184848	0.17964	0.0467281	0.0180422	0.275928	0.941125	0.000325521	0.0761364	-0.0758108	-7.86969	0.000373694	0.0152388	intergenic	NO	NO	NO	NO	NO	NO	NO	NO	Yes:	NO	NO	NO
chr22	30694942	30694943	0	0.111111	0.111111	0.046777	0	0.302255	0.941125	0	0.091358	-0.091358	1	0.000397945	0.0158461	intergenic	NO	NO	NO	NO	NO	NO	NO	NO	Yes:	NO	NO	NO
chr9	37787251	37787252	0.0892857	0.432663	0.343377	0.0468651	0.16992	0.327712	0.941125	0.0288729	0.107395	-0.0785221	-1.89514	0.60069	0.826034	intergenic	NO	NO	NO	NO	NO	NO	NO	NO	Yes:	NO	NO	NO
chr4	6673585	6673586	0.103573	0.299089	0.195516	0.0469387	0.172319	0.238236	0.941125	0.029694	0.0567566	-0.0270626	-0.934619	0.228689	0.539414	intergenic	NO	NO	NO	NO	NO	NO	NO	NO	Yes:	NO	NO	NO
chr3	124584642	124584643	0.134722	0	-0.134722	0.0469698	0.232081	0	0.941125	0.0538615	0	0.0538615	1	4.59406e-08	0.000176839	intergenic	NO	NO	NO	NO	NO	NO	NO	NO	Yes:	NO	NO	NO
chr7	149151265	149151266	0.543464	0.198291	-0.345173	0.0470325	0.372002	0.268983	0.941125	0.138385	0.072352	0.0660332	0.935585	0.131669	0.40768	intergenic	NO	NO	NO	NO	NO	NO	NO	NO	Yes:	NO	NO	NO
chr4	151226109	151226110	0.0797552	0.294735	0.21498	0.0471592	0.163555	0.272862	0.941125	0.0267503	0.0744539	-0.0477036	-1.47679	0.81939	0.938003	intergenic	NO	NO	NO	NO	NO	NO	NO	NO	Yes:	NO	NO	NO
chr8	90990902	90990903	0.187853	0.568374	0.380521	0.047226	0.22864	0.295986	0.941125	0.0522763	0.0876075	-0.0353312	-0.744898	0.371768	0.668975	intergenic	NO	NO	NO	NO	NO	NO	NO	NO	Yes:	NO	NO	NO
chr17	47847783	47847784	0.0726687	0.226362	0.153694	0.0472516	0.125395	0.141128	0.941125	0.015724	0.0199172	-0.00419327	-0.341052	0.281348	0.589888	intron.gene	NO	NO	NO	NO	NO	NO	NO	NO	NO	NO	Yes:2	Yes:2
chr12	3366478	3366479	0.126587	0	-0.126587	0.0473	0.183312	0	0.941125	0.0336032	0.00102098	0.0325822	5.04058	0.266664	0.576148	cpgshlv.cpgsho.intron.gene	NO	NO	NO	NO	NO	NO	Yes:ENSMMUG00000002799	Yes:ENSMMUG00000002799	NO	NO	Yes:2	Yes:2	(ENSMMUG00000002799:IWS1:interacts with SUPT6H, CTD assembly factor 1 [Source:VGNC Symbol;Acc:VGNC:73651]),
chr20	58743192	58743193	0.078125	0.212239	0.134114	0.0473563	0.0989708	0.281376	0.941125	0.00979522	0.0791727	-0.0693775	-3.01485	0.551877	0.793818	cpgshlv.cpgsho.intron.gene	NO	NO	NO	NO	NO	NO	Yes:ENSMMUG00000021041	Yes:ENSMMUG00000021041	NO	NO	Yes:2	Yes:2	(ENSMMUG00000021041:ZFHX3:zinc finger homeobox 3 [Source:VGNC Symbol;Acc:VGNC:79967]),
chr9	136688155	136688156	0.0717262	0.198613	0.126886	0.0474832	0.112015	0.152296	0.941125	0.0125474	0.0231939	-0.0106465	-0.886354	0.64819	0.855289	intergenic	NO	NO	NO	NO	NO	NO	NO	NO	Yes:	NO	NO	NO
chr13	95003249	95003250	0.05	0.205529	0.155529	0.0475938	0.1446	0.165692	0.941125	0.0209091	0.0274539	-0.00654482	-0.392881	0.243813	0.554209	intergenic	NO	NO	NO	NO	NO	NO	NO	NO	Yes:	NO	NO	NO
chr4	386865	386866	0.0227273	0.140886	0.118159	0.0476091	0.0787296	0.151079	0.941125	0.00619835	0.0228248	-0.0166265	-1.88065	0.128716	0.403495	cpgshlv.cpgsho.intron.gene	NO	NO	NO	NO	NO	NO	Yes:ENSMMUG00000058929	Yes:ENSMMUG00000058929	NO	NO	Yes:1	Yes:1	(ENSMMUG00000058929),
chr3	536261	536262	0.232639	0.0454545	-0.187184	0.0476541	0.339646	0.107778	0.941125	0.115359	0.0116162	0.103743	3.31193	0.275633	0.58356	intron.gene	NO	NO	NO	NO	NO	NO	NO	NO	NO	NO	Yes:1	Yes:1
chr2	175182134	175182135	0.142108	0.552638	0.41053	0.0476796	0.26161	0.375095	0.941125	0.0684398	0.140696	-0.0722562	-1.03967	0.805551	0.931462	intergenic	NO	NO	NO	NO	NO	NO	NO	NO	Yes:	NO	NO	NO
chr19	2307675	2307676	0.0404762	0.207576	0.1671	0.047745	0.0962822	0.28795	0.941125	0.00927025	0.0829153	-0.073645	-3.16096	0.0987904	0.346089	cpgshlv.intergenic	NO	NO	NO	NO	NO	NO	Yes:ENSMMUG00000057436	NO	Yes:	NO	NO	NO	(ENSMMUG00000057436:Metazoa_SRP:Metazoan signal recognition particle RNA [Source:RFAM;Acc:RF00017]),
chr3	128497930	128497931	0.0151515	0.126025	0.110873	0.0477931	0.0524864	0.187343	0.941125	0.00275482	0.0350973	-0.0323425	-3.67133	0.00308777	0.0511775	intron.gene	NO	NO	NO	NO	NO	NO	NO	NO	NO	NO	Yes:1	Yes:1
chr8	731706	731707	0.245106	0.0151515	-0.229954	0.047794	0.264227	0.0502519	0.941125	0.0698157	0.00252525	0.0672905	4.78905	0.0928603	0.334867	intergenic	NO	NO	NO	NO	NO	NO	NO	NO	Yes:	NO	NO	NO
chr16	68235852	68235853	0.0200305	0.127531	0.107501	0.047801	0.0368258	0.167144	0.941125	0.00135614	0.027937	-0.0265809	-4.3646	0.362619	0.660567	intergenic	NO	NO	NO	NO	NO	NO	NO	NO	Yes:	NO	NO	NO
chr8	53882311	53882312	0.044765	0.154113	0.109348	0.0478857	0.0852268	0.310944	0.941125	0.0072636	0.096686	-0.0894224	-3.73455	0.0389533	0.212816	intron.gene	NO	NO	NO	NO	NO	NO	NO	NO	NO	NO	Yes:1	Yes:1
chr11	12746710	12746711	0.0396825	0.211113	0.17143	0.047886	0.0720273	0.18449	0.941125	0.00518793	0.0340367	-0.0288488	-2.71386	0.46433	0.737815	intergenic	NO	NO	NO	NO	NO	NO	NO	NO	Yes:	NO	NO	NO
chr17	2057994	2057995	0.0559083	0.169234	0.113325	0.047948	0.0680481	0.170611	0.941414	0.00463055	0.0291082	-0.0244777	-2.65217	0.00899705	0.105625	intergenic	NO	NO	NO	NO	NO	NO	NO	NO	Yes:	NO	NO	NO
chr5	38189251	38189252	0.107464	0.303944	0.19648	0.0479837	0.15974	0.114417	0.94147	0.0255168	0.0130912	0.0124256	0.962854	8.20522e-07	0.000696055	intergenic	NO	NO	NO	NO	NO	NO	NO	NO	Yes:	NO	NO	NO
chr12	45054559	45054560	0.087886	0.30053	0.212644	0.0480383	0.120261	0.234542	0.941667	0.0144626	0.0550098	-0.0405471	-1.92736	0.000258612	0.0123554	intergenic	NO	NO	NO	NO	NO	NO	NO	NO	Yes:	NO	NO	NO
chr9	6639395	6639396	0.156903	0.470424	0.313521	0.0481095	0.21249	0.365235	0.941922	0.0451521	0.133397	-0.0882444	-1.56286	0.306564	0.616698	intergenic	NO	NO	NO	NO	NO	NO	NO	NO	Yes:	NO	NO	NO
chr15	99014474	99014475	0.140771	0.00606061	-0.134711	0.0481459	0.201816	0.0201008	0.942001	0.03815	0.00040404	0.0377459	6.56104	0.000319005	0.0139234	cpgshlv.intron.gene	NO	NO	NO	NO	NO	NO	Yes:ENSMMUG00000005024	NO	NO	NO	Yes:4	Yes:4	(ENSMMUG00000005024:UBQLN1:ubiquilin 1 [Source:HGNC Symbol;Acc:HGNC:12508]),
chr13	41458714	41458715	0	0.111192	0.111192	0.0483073	0	0.166954	0.942875	0	0.0262103	-0.0262103	1	2.68969e-06	0.00115605	intergenic	NO	NO	NO	NO	NO	NO	NO	NO	Yes:	NO	NO	NO
chr12	94998543	94998544	0.258624	0.0535714	-0.205052	0.0483222	0.291116	0.0987808	0.942961	0.0847484	0.00975765	0.0749908	3.11858	0.505856	0.767404	intron.gene	NO	NO	NO	NO	NO	NO	NO	NO	NO	NO	Yes:3	Yes:3
chr10	45374512	45374513	0.0138889	0.158559	0.14467	0.0484076	0.0481125	0.19344	0.943308	0.00231481	0.0374189	-0.0351041	-4.0148	0.0019374	0.0429485	intron.gene	NO	NO	NO	NO	NO	NO	NO	NO	NO	NO	Yes:6	Yes:6
chr1	70460837	70460838	0.231448	0.00956938	-0.221879	0.0485249	0.258097	0.031738	0.943982	0.066614	0.0010073	0.0656067	6.04726	0.00461906	0.0682007	intergenic	NO	NO	NO	NO	NO	NO	NO	NO	Yes:	NO	NO	NO
chr1	228008402	228008403	0.211605	0.0632527	-0.148353	0.0486084	0.144434	0.0771083	0.944463	0.0208612	0.00594569	0.0149155	1.8109	0.300993	0.610971	intergenic	NO	NO	NO	NO	NO	NO	NO	NO	Yes:	NO	NO	NO
chr1	143652190	143652191	0.119874	0.010101	-0.109773	0.0486426	0.142027	0.0335013	0.944669	0.0201716	0.00112233	0.0190492	4.16775	0.00029976	0.0134411	intergenic	NO	NO	NO	NO	NO	NO	NO	NO	Yes:	NO	NO	NO
chr8	1949588	1949589	0.00520833	0.20671	0.201502	0.0486918	0.0180422	0.319866	0.944977	0.000325521	0.0943892	-0.0940637	-8.17973	0.0515482	0.24764	intron.gene	NO	NO	NO	NO	NO	NO	NO	NO	NO	NO	Yes:1	Yes:1
chr9	42357691	42357692	0.223695	0.0813916	-0.142304	0.0487119	0.268804	0.109009	0.945214	0.0722554	0.0118829	0.0603726	2.60422	0.521496	0.772931	intron.gene	NO	NO	NO	NO	NO	NO	NO	NO	NO	NO	Yes:1	Yes:1
chr8	144333620	144333621	0.00694444	0.121425	0.114481	0.0487394	0.0240563	0.224679	0.945365	0.000578704	0.0504805	-0.0499018	-6.44676	0.495359	0.760236	cpgshlv.intergenic	NO	NO	NO	NO	NO	NO	Yes:ENSMMUG00000050137	NO	Yes:	NO	NO	NO	(ENSMMUG00000050137:EXOSC4:exosome component 4 [Source:VGNC Symbol;Acc:VGNC:72294]),
chr1	204991628	204991629	0.0526806	0.166314	0.113633	0.0487802	0.0687084	0.143002	0.945587	0.00472084	0.0204494	-0.0157286	-2.11495	0.153214	0.435866	intron.gene	NO	NO	NO	NO	NO	NO	NO	NO	NO	NO	Yes:1	Yes:1
chr6	75305844	75305845	0.0984051	0.313497	0.215092	0.0488208	0.127983	0.188108	0.945763	0.0163795	0.0353846	-0.019005	-1.11123	0.0168942	0.13288	intron.gene	NO	NO	NO	NO	NO	NO	NO	NO	NO	NO	Yes:3	Yes:3
chr1	6261747	6261748	0.055303	0.163573	0.10827	0.0490688	0.115022	0.163571	0.946911	0.01323	0.0267553	-0.0135253	-1.01601	0.510742	0.768329	intergenic	NO	NO	NO	NO	NO	NO	NO	NO	Yes:	NO	NO	NO
chr13	38687032	38687033	0.113316	0.00568182	-0.107634	0.0492755	0.15986	0.0188445	0.94788	0.0255552	0.000355114	0.0252001	6.16919	3.89778e-05	0.00483678	intron.gene	NO	NO	NO	NO	NO	NO	NO	NO	NO	NO	Yes:3	Yes:3
chr10	133518327	133518328	0.342659	0.88	0.537341	0.0493057	0.3245	0.223993	0.947906	0.1053	0.0512188	0.0540816	1.03976	0.391466	0.684097	intergenic	NO	NO	NO	NO	NO	NO	NO	NO	Yes:	NO	NO	NO
chr19	46492989	46492990	0.178571	0.0515152	-0.127056	0.0494061	0.312577	0.125931	0.948274	0.0896929	0.0158586	0.0738343	2.49973	0.230152	0.541095	3UTR.exon.gene	NO	NO	NO	NO	Yes:ENSMMUG00000005827	NO	NO	NO	NO	Yes:	NO	Yes:1
chr12	2784068	2784069	0.0393519	0.234266	0.194914	0.0494957	0.0920967	0.406477	0.948808	0.00848181	0.165223	-0.156741	-4.2839	0.00646343	0.0855169	intron.gene	NO	NO	NO	NO	NO	NO	NO	NO	NO	NO	Yes:3	Yes:3
chr12	7374661	7374662	0.0238095	0.144877	0.121067	0.0495432	0.0592852	0.209705	0.948826	0.00339434	0.0439763	-0.040582	-3.69552	0.219944	0.528299	intergenic	NO	NO	NO	NO	NO	NO	NO	NO	Yes:	NO	NO	NO
chr12	124839650	124839651	0.00277778	0.154895	0.152117	0.0495985	0.0096225	0.259676	0.949018	9.25926e-05	0.0674316	-0.067339	-9.50831	0.000558675	0.0197883	intergenic	NO	NO	NO	NO	NO	NO	NO	NO	Yes:	NO	NO	NO
chr9	41269382	41269383	0.165278	0.45276	0.287482	0.0496641	0.231427	0.296056	0.949225	0.0535585	0.0876493	-0.0340908	-0.710626	0.000734467	0.0236624	cpgshlv.cpgsho.intron.gene	NO	NO	NO	NO	NO	NO	Yes:ENSMMUG00000055704	Yes:ENSMMUG00000055704	NO	NO	Yes:5	Yes:5	(ENSMMUG00000055704),
