# Supplementary material for: Methylation analysis by targeted bisulfite sequencing in large for gestational age (LGA) newborns: the LARGAN cohort
Source: Clin Epigenetics. 2023 Dec 13;15:191. doi: 10.1186/s13148-023-01612-8 (PMC10717641; doi:10.1186/s13148-023-01612-8)
Supplement: Supplementary file 7 — Additional file 7. Additional Table 2: Enriched biological processes (BP) of genes in proximity to DMCs analyzed by ENRICH. [file 13148_2023_1612_MOESM7_ESM.xlsx]

## Sheet: Sheet1
Term	Overlap	P-value	Adjusted P-value	Odds Ratio	Combined Score	Genes
regulation of transcription, DNA-templated (GO:0006355)	114/2244	4.20766e-08	8.26722e-05	1.83955	31.2425	FOXA1;NDUFA13;FOXI2;SCX;GPATCH3;EFEMP1;MYC;NKX1-1;JUNB;ZFP37;PITX1;PKNOX2;PIAS4;NKX6-3;NKX2-6;ZNF680;OSR1;FOXH1;KCTD1;HIC1;PGR;NUPR2;AJUBA;GCM2;ZNF394;NOTCH4;TCF7;TWIST2;GATA3;GATA2;BHLHE23;FOXO1;NEUROD6;DVL1;HOXC5;ZKSCAN5;ZNF304;APOE;NKX2-3;NKX2-2;TFAP2A;HSPA8;EGR3;FOXF2;CBX4;FZD7;NR2F1;MAFA;SCRT1;GDF7;PHOX2A;COL1A1;BMP2;LHX1;SP6;ZNF536;ZNF777;SP9;SIM2;HOXD8;MXD3;ZNF253;BARHL2;CDKN1A;ONECUT3;TGF…
regulation of transcription by RNA polymerase II (GO:0006357)	112/2206	5.88833e-08	8.26722e-05	1.83487	30.5464	FOXA1;FOXI2;SCX;MYC;NKX1-1;JUNB;ZFP37;PITX1;PKNOX2;PIAS4;NKX6-3;NKX2-6;OSR1;FOXH1;KCTD1;HIC1;PRKD2;PGR;NUPR2;GCM2;ZNF394;NOTCH4;TCF7;TWIST2;PRDM12;GATA3;GATA2;BHLHE23;FOXO1;NEUROD6;DVL1;HOXC5;ZKSCAN5;ZNF304;APOE;NKX2-3;NKX2-2;CBX8;TFAP2A;EGR3;JUP;FOXF2;CBX4;NR2F1;MAFA;SCRT1;PHOX2A;BMP2;RGCC;LHX1;SP6;ZNF536;ZNF777;SP9;SIM2;HOXD8;MXD3;BARHL2;CDKN1A;ONECUT3;HOXC13;ZFP82;MED15;SHH;ZNF649;SIX2;TEAD3;V…
ureteric bud morphogenesis (GO:0060675)	7/19	9.27391e-07	0.000583049	18.5556	257.753	BMP2;SHH;PAX8;WT1;MYC;GATA3;HOXD11
branching morphogenesis of an epithelial tube (GO:0048754)	10/44	6.88587e-07	0.000583049	9.39138	133.251	DLL4;SHH;BMP2;PAX8;WT1;NOTCH4;MYC;NRARP;HOXD11;ENG
negative regulation of cellular process (GO:0048523)	40/566	1.03819e-06	0.000583049	2.4897	34.3032	CDKN1A;IFITM1;NDUFA13;SPEF1;TGFB1I1;NOTCH4;DYSF;GATA3;KLK8;DLL4;GJA1;SHH;FRZB;MYC;ALOX5;CYP1B1;ZNF503;TP53TG5;MSX1;SH2B3;TBX1;TFAP2A;DSCAM;P3H3;KLF4;TBX5;CBFA2T3;SSTR5;SKI;BMP2;RGCC;ASTL;TMEM115;WT1;WNK2;PLXNB2;CD9;NUPR2;PRTN3;INSM1
mesenchymal to epithelial transition (GO:0060231)	5/10	6.04424e-06	0.0028287	31.7169	381.123	PAX8;WT1;FZD7;SIX2;GATA3
regulation of epinephrine secretion (GO:0014060)	4/6	1.27244e-05	0.00446628	63.3399	713.966	CARTPT;ADRA2C;ADRA2B;ADRA2A
norepinephrine biosynthetic process (GO:0042421)	4/6	1.27244e-05	0.00446628	63.3399	713.966	MOXD1;HAND2;INSM1;GATA3
branching involved in ureteric bud morphogenesis (GO:0001658)	6/19	1.60454e-05	0.00500616	14.6565	161.809	BMP2;SHH;PAX8;WT1;MYC;HOXD11
urogenital system development (GO:0001655)	5/12	1.80449e-05	0.00506702	22.6526	247.426	SHH;PAX8;LHX1;OSR1;AMH
epithelium development (GO:0060429)	14/122	2.39221e-05	0.00610666	4.15073	44.1667	TBX1;NKX2-6;OSR1;TBX5;UPK3A;TBX2;BMP2;SHH;PTER;PAX8;WT1;LHX1;DVL1;KRT6A
regulation of norepinephrine secretion (GO:0014061)	4/7	2.89651e-05	0.00625646	42.2244	441.22	KCNB1;ADRA2C;ADRA2B;ADRA2A
norepinephrine metabolic process (GO:0042415)	4/7	2.89651e-05	0.00625646	42.2244	441.22	MOXD1;RNF180;INSM1;GATA3
branching involved in blood vessel morphogenesis (GO:0001569)	5/14	4.33326e-05	0.00811187	17.6168	176.989	DLL4;SHH;NOTCH4;NRARP;ENG
response to chemokine (GO:1990868)	5/14	4.33326e-05	0.00811187	17.6168	176.989	FOXC1;CXCL12;STK39;OXSR1;SH2B3
heart development (GO:0007507)	16/164	4.89823e-05	0.00859639	3.46595	34.3962	MYBPC3;TBX1;CDKN1A;FOXC1;NKX2-6;OSR1;FOXL1;TBX5;TBX2;BMP2;SHH;WT1;HAND2;APLNR;TNNI3;MEF2D
regulation of animal organ morphogenesis (GO:2000027)	4/9	9.92493e-05	0.0139346	25.332	233.507	TBX1;SHH;WT1;SIX2
regulation of nephron tubule epithelial cell differentiation (GO:0072182)	4/9	9.92493e-05	0.0139346	25.332	233.507	PAX8;LHX1;OSR1;GATA3
pericardium development (GO:0060039)	4/9	9.92493e-05	0.0139346	25.332	233.507	DLL4;BMP2;NKX2-6;TBX5
embryonic limb morphogenesis (GO:0030326)	7/36	9.74411e-05	0.0139346	7.67142	70.8553	TFAP2A;SKI;SHH;CYP26B1;OSR1;TBX5;TBX2
regulation of epithelial to mesenchymal transition (GO:0010717)	10/76	0.000109384	0.0146262	4.82998	44.0526	FOXA1;SPRED3;COL1A1;PHLDB1;FOXC1;BMP2;RGCC;TGFB1I1;GATA3;TBX5
negative regulation of cell population proliferation (GO:0008285)	26/379	0.000130389	0.0166424	2.37579	21.2514	IFITM1;CDKN1A;TGFB1I1;GATA3;GATA2;DLL4;FRZB;MYC;CYP1B1;ZNF503;SH2B3;TFAP2A;P3H3;KLF4;TBX5;GDF5;CBFA2T3;SSTR5;SKI;BMP2;RGCC;TMEM115;WT1;WNK2;NUPR2;INSM1
circulatory system development (GO:0072359)	13/126	0.000139671	0.0170521	3.67665	32.6347	TBX1;CDKN1A;FOXC1;OSR1;NOTCH4;FOXL1;TBX5;BMP2;SHH;WT1;HAND2;APLNR;TNNI3
positive regulation of mesenchymal cell proliferation (GO:0002053)	4/10	0.000161387	0.0178995	21.1089	184.317	TBX1;SHH;MYC;PDGFA
odontogenesis (GO:0042476)	7/39	0.000165736	0.0178995	6.95115	60.5106	TBX1;FOXC1;WNT10A;BMP2;OSR1;AQP5;MSX1
regulation of Wnt signaling pathway (GO:0030111)	12/111	0.000160577	0.0178995	3.87016	33.8126	SKI;MACF1;BMP2;TERT;FRZB;FZD7;SHISA2;FOXL1;NOTUM;APCDD1;HIC1;NKD1
ureteric bud development (GO:0001657)	5/19	0.000221464	0.0229974	11.3222	95.2791	FOXC1;BMP2;WT1;OSR1;LHX1
canonical Wnt signaling pathway (GO:0060070)	9/68	0.000229318	0.0229974	4.85648	40.6992	WNT10A;WNT2B;FRZB;FZD7;TCF7;DVL1;WNT9B;FZD10;GATA3
receptor transactivation (GO:0035624)	3/5	0.000277586	0.0243582	47.4274	388.401	ADRA2C;ADRA2B;ADRA2A
chemokine (C-X-C motif) ligand 12 signaling pathway (GO:0038146)	3/5	0.000277586	0.0243582	47.4274	388.401	CXCL12;STK39;OXSR1
forebrain regionalization (GO:0021871)	3/5	0.000277586	0.0243582	47.4274	388.401	BMP2;WNT2B;LHX1
metanephric epithelium development (GO:0072207)	3/5	0.000277586	0.0243582	47.4274	388.401	PAX8;WT1;OSR1
kidney development (GO:0001822)	9/70	0.000286578	0.0243852	4.69676	38.3138	TFAP2A;SHH;FOXC1;PAX8;WT1;SIX2;OSR1;LHX1;GATA3
anterior/posterior axis specification (GO:0009948)	5/21	0.00036828	0.0304156	9.90589	78.3226	SKI;SHH;SIX2;LHX1;HOXD8
regulation of cation channel activity (GO:2001257)	10/89	0.00040769	0.0327084	4.03246	31.4734	JPH4;GRIN2A;NLGN2;JSRP1;NETO1;MINK1;HPCA;MAPK8IP2;SHISA6;GRIN1
regulation of cell population proliferation (GO:0042127)	41/764	0.000425897	0.03322	1.8404	14.2839	CDKN1A;IFITM1;TGFB1I1;SCX;PDGFA;GATA3;DLL4;SHH;FRZB;MYC;ERBB2;CYP1B1;ZNF503;JUNB;SH2B3;KRT6A;TBX1;TFAP2A;IL11;NKX2-6;JUP;P3H3;TBX5;KLF4;CBFA2T3;ADRA2A;CDC25B;TBX2;SSTR5;SKI;DUSP22;FGF17;BMP2;RGCC;TMEM115;WT1;WNK2;PRTN3;NUPR2;INSM1;ENG
response to gonadotropin (GO:0034698)	3/6	0.00054245	0.03808	31.6166	237.739	PAX8;WT1;NSMF
tongue development (GO:0043586)	3/6	0.00054245	0.03808	31.6166	237.739	TBX1;WNT10A;NKX2-6
nephric duct morphogenesis (GO:0072178)	3/6	0.00054245	0.03808	31.6166	237.739	LHX1;OSR1;GATA3
embryonic appendage morphogenesis (GO:0035113)	4/13	0.00051038	0.03808	14.0704	106.659	SKI;SHH;CYP26B1;TBX5
anterior/posterior pattern specification (GO:0009952)	8/63	0.000673867	0.0450528	4.62416	33.7678	TBX1;SKI;BMP2;CYP26C1;WT1;SIX2;LHX1;HOXC5
positive regulation of transcription by RNA polymerase II (GO:0045944)	46/908	0.000671937	0.0450528	1.73406	12.6679	FOXA1;ZNF593;FOXC1;NOTCH4;SCX;GATA3;GATA2;FOXO1;SHH;MUC1;TERT;MYC;DVL1;ZNF304;JUNB;MEF2D;VENTX;TBX1;TFAP2A;IL11;NKX6-3;NKX2-6;JUP;PEG3;FOXF2;OSR1;FOXH1;NR2F1;TBX5;KLF4;KLF14;GRIN1;PHOX2A;SKI;NR5A1;TOX3;BMP2;RGCC;PAX8;WT1;HAND2;F2RL1;PRKD2;PGR;HOXD8;ENG
regulation of gastrulation (GO:0010470)	4/14	0.0006972	0.0455288	12.6627	92.0384	PHLDB1;OSR1;LHX1;SCX
nervous system development (GO:0007399)	27/447	0.000730006	0.0465876	2.0698	14.9491	ACHE;NLGN2;MSI1;PRDM12;SHH;DPYSL4;PCDHA1;ADGRA2;DVL1;PCDHA2;PCDHA8;MNX1;APC2;MARCKSL1;DSCAM;PCDHB15;SEMA4F;PCDHB11;PCDHB10;PCDHA10;FGF17;MARCKS;CYP26C1;PAX8;LHX1;KCNQ2;FAT4
