# Supplementary material for: Methylation analysis by targeted bisulfite sequencing in large for gestational age (LGA) newborns: the LARGAN cohort
Source: Clin Epigenetics. 2023 Dec 13;15:191. doi: 10.1186/s13148-023-01612-8 (PMC10717641; doi:10.1186/s13148-023-01612-8)
Supplement: Supplementary file 8 — Additional file 8. Additional Table 3: Differentially methylated regions (DMRs) identified when comparing the AGA vs LGA groups. [file 13148_2023_1612_MOESM8_ESM.xlsx]

## Sheet: Sheet1
chrom	start	end	Number of CpGs	Zidak_p-value	Hit_List	Promoter 5K	Promoter 2K	Promoter 1K	5UTR	3UTR	CpG island	CpG shelf	CpG shore	intergenic	exon	intron	gene	Gene ID	Other nearby Gene ID
chr1	151132591	151132757	17	2.412e-08	cpgisl.exon.gene	NO	NO	NO	NO	NO	Yes:ENSG00000143434	NO	NO	NO	Yes:	NO	Yes:5	SEMA6C
chr1	179441881	179441904	2	1.006e-05	intron.gene	NO	NO	NO	NO	NO	NO	NO	NO	NO	NO	Yes:2	Yes:2	NPHS2	SOAT1
chr1	1067869	1067944	4	6.169e-05	cpgisl.cpgshlv.intergenic.exon	NO	NO	NO	NO	NO	Yes:ENSG00000217801	Yes:ENSG00000217801	NO	Yes:	Yes:	NO	NO	RNF223	AGRN
chr10	80535851	80535924	7	6.35e-12	prom5K.prom2K.cpgisl.exon.gene	Yes:ENSG00000226659	Yes:ENSG00000226659	NO	NO	NO	Yes:ENSG00000226659	NO	NO	NO	Yes:	NO	Yes:1	TSPAN14-AS1
chr11	72822162	72822219	11	3.247e-08	3UTR.cpgisl.exon.gene	NO	NO	NO	NO	Yes:ENSG00000168010	Yes:ENSG00000168010	NO	NO	NO	Yes:	NO	Yes:8	ATG16L2
chr12	7440000	7440107	15	4.521e-08	cpgisl.intron.gene	NO	NO	NO	NO	NO	Yes:ENSG00000177675	NO	NO	NO	NO	Yes:2	Yes:2	CD163L1
chr13	112875248	112875353	8	9.225e-08	intron.gene	NO	NO	NO	NO	NO	NO	NO	NO	NO	NO	Yes:5	Yes:5	ATP11A
chr14	102507751	102507792	7	0.0001021	cpgisl.exon.gene	NO	NO	NO	NO	NO	Yes:ENSG00000156381	NO	NO	NO	Yes:	NO	Yes:5	ANKRD9
chr15	23225956	23226109	15	9.858e-11	cpgisl.exon.gene	NO	NO	NO	NO	NO	Yes:ENSG00000278552	NO	NO	NO	Yes:	NO	Yes:1	ABHD17A
chr15	68641966	68642025	4	1.033e-06	intron.gene	NO	NO	NO	NO	NO	NO	NO	NO	NO	NO	Yes:3	Yes:3	CORO2B
chr15	97652981	97653104	10	1.47e-06	cpgisl.exon.gene	NO	NO	NO	NO	NO	Yes:ENSG00000251209	NO	NO	NO	Yes:	NO	Yes:2	LINC00923
chr16	1006920	1007104	15	5.094e-08	cpgisl.cpgshlv.cpgsho.intergenic	NO	NO	NO	NO	NO	Yes:ENSG00000260496	Yes:ENSG00000260496	Yes:ENSG00000260496	Yes:	NO	NO	NO	SOX8
chr16	57528540	57528589	11	1.652e-07	cpgisl.intron.gene	NO	NO	NO	NO	NO	Yes:ENSG00000135736	NO	NO	NO	NO	Yes:1	Yes:1	CCDC102A
chr16	90093905	90093928	3	6.71e-06	cpgisl.cpgshlv.cpgsho.intron.gene	NO	NO	NO	NO	NO	Yes:ENSG00000261812	Yes:ENSG00000261812	Yes:ENSG00000261812	NO	NO	Yes:1	Yes:1	TUBB8P7
chr16	2091460	2091571	18	2.5e-05	3UTR.cpgisl.exon.gene	NO	NO	NO	NO	Yes:ENSG00000008710	Yes:ENSG00000259933:ENSG00000008710	NO	NO	NO	Yes:	NO	Yes:7	TSC2	NTHL1
chr16	88599975	88599999	3	9.216e-05	intron.gene	NO	NO	NO	NO	NO	NO	NO	NO	NO	NO	Yes:4	Yes:4	ZC3H18
chr18	77668451	77668612	14	9.14e-08	cpgisl.intergenic	NO	NO	NO	NO	NO	Yes:ENSG00000271702	NO	NO	Yes:	NO	NO	NO	GALR1
chr19	3482656	3482836	18	7.092e-08	prom5K.cpgisl.cpgshlv.cpgsho.intergenic	Yes:ENSG00000095932	NO	NO	NO	NO	Yes:ENSG00000095932	Yes:ENSG00000095932	Yes:ENSG00000095932	Yes:	NO	NO	NO	SMIM24
chr19	5024451	5024543	7	1.426e-06	intron.gene	NO	NO	NO	NO	NO	NO	NO	NO	NO	NO	Yes:5	Yes:5	KDM4B
chr19	45895668	45895765	2	2.12e-06	intron.gene	NO	NO	NO	NO	NO	NO	NO	NO	NO	NO	Yes:1	Yes:1	IRF2BP1	MYPOP
chr19	58367203	58367213	3	1.53e-05	prom5K.cpgisl.intergenic	Yes:ENSG00000152475	NO	NO	NO	NO	Yes:ENSG00000152475	NO	NO	Yes:	NO	NO	NO	ZNF494
chr19	39307971	39308053	9	8.73e-05	cpgisl.exon.gene	NO	NO	NO	NO	NO	Yes:ENSG00000128011	NO	NO	NO	Yes:	NO	Yes:1	LRFN1	IFNL1
chr2	232387563	232387832	17	1.024e-09	cpgisl.intergenic	NO	NO	NO	NO	NO	Yes:ENSG00000244280	NO	NO	Yes:	NO	NO	NO	ALPP
chr2	167544806	167544907	12	5.558e-07	intron.gene	NO	NO	NO	NO	NO	NO	NO	NO	NO	NO	Yes:1	Yes:1	BGALT1
chr2	241819594	241819613	3	1.034e-06	cpgisl.cpgshlv.intergenic	NO	NO	NO	NO	NO	Yes:ENSG00000204099	Yes:ENSG00000204099	NO	Yes:	NO	NO	NO	NEU4
chr2	38614849	38614852	2	3.581e-06	intergenic	NO	NO	NO	NO	NO	NO	NO	NO	Yes:	NO	NO	NO	HNRNPLL
chr2	19356156	19356255	7	4.017e-05	cpgisl.cpgshlv.exon.gene	NO	NO	NO	NO	NO	Yes:ENSG00000143867	Yes:ENSG00000143867	NO	NO	Yes:	NO	Yes:2	OSR1
chr2	112432809	112433231	8	0.000132	cpgisl.intron.gene	NO	NO	NO	NO	NO	Yes:ENSG00000169629	NO	NO	NO	NO	Yes:3	Yes:3	RGPD8
chr2	27307884	27307942	5	0.0001334	5UTR.cpgisl.exon.gene	NO	NO	NO	Yes:ENSG00000163794	NO	Yes:ENSG00000163794	NO	NO	NO	Yes:	NO	Yes:1	UCN
chr20	3799529	3799538	5	4.619e-11	prom5K.prom2K.prom1K.cpgshlv.intron.gene	Yes:ENSG00000101224	Yes:ENSG00000101224	Yes:ENSG00000101224	NO	NO	NO	Yes:ENSG00000101224	NO	NO	NO	Yes:5	Yes:5	CDC25B
chr20	45098563	45098670	12	3.474e-07	cpgisl.cpgshlv.exon.gene	NO	NO	NO	NO	NO	Yes:ENSG00000124134	Yes:ENSG00000124134	NO	NO	Yes:	NO	Yes:2	KCNS1
chr20	63288388	63288518	10	9.072e-07	prom5K.3UTR.cpgisl.cpgshlv.cpgsho.exon.gene	Yes:ENSG00000101199	NO	NO	NO	Yes:ENSG00000101199	Yes:ENSG00000101199	Yes:ENSG00000101199	Yes:ENSG00000101199	NO	Yes:	NO	Yes:7	ARFGAP1	COL20A1
chr20	1937547	1937606	3	2.834e-05	3UTR.cpgisl.exon.gene	NO	NO	NO	NO	Yes:ENSG00000198053	Yes:ENSG00000198053	NO	NO	NO	Yes:	NO	Yes:4	SIRPA	PDYN
chr3	197751502	197751650	12	2.01e-11	prom5K.prom2K.cpgshlv.cpgsho.intron.gene	Yes:ENSG00000122068	Yes:ENSG00000122068	NO	NO	NO	NO	Yes:ENSG00000122068	Yes:ENSG00000122068	NO	NO	Yes:8	Yes:8	FYTTD1
chr3	135197078	135197087	2	1.602e-05	intron.gene	NO	NO	NO	NO	NO	NO	NO	NO	NO	NO	Yes:1	Yes:1	EPHB1
chr3	160224708	160224781	4	7.524e-05	cpgshlv.cpgsho.intron.gene	NO	NO	NO	NO	NO	NO	Yes:ENSG00000244040	Yes:ENSG00000244040	NO	NO	Yes:1	Yes:1	IL12A-AS1	C3orf80
chr4	8961453	8961534	6	6.296e-07	cpgshlv.cpgsho.intron.gene	NO	NO	NO	NO	NO	NO	Yes:ENSG00000249272	Yes:ENSG00000249272	NO	NO	Yes:1	Yes:1	UNC93B8
chr4	184456043	184456146	6	2.099e-05	cpgshlv.cpgsho.intron.gene	NO	NO	NO	NO	NO	NO	Yes:ENSG00000168310	Yes:ENSG00000168310	NO	NO	Yes:7	Yes:7	IRF2
chr6	34396884	34396927	7	7.391e-09	prom5K.cpgshlv.intron.gene	Yes:ENSG00000270800	NO	NO	NO	NO	NO	Yes:ENSG00000270800	NO	NO	NO	Yes:1	Yes:1	NUDT3
chr6	31269887	31269946	2	1.355e-08	cpgshlv.cpgsho.exon.gene	NO	NO	NO	NO	NO	NO	Yes:ENSG00000204525	Yes:ENSG00000204525	NO	Yes:	NO	Yes:1	HLA-C	POU5F1
chr6	47729044	47729129	2	1.176e-05	intergenic	NO	NO	NO	NO	NO	NO	NO	NO	Yes:	NO	NO	NO	ADGRF4	OPN5
chr6	50715432	50715471	6	0.0001061	cpgisl.exon.gene	NO	NO	NO	NO	NO	Yes:ENSG00000008197	NO	NO	NO	Yes:	NO	Yes:1	TFAP2D
chr7	2433677	2433745	6	5.252e-05	cpgisl.exon.gene	NO	NO	NO	NO	NO	Yes:ENSG00000136213	NO	NO	NO	Yes:	NO	Yes:2	CHST12	GRIFIN
chr8	144413315	144413435	15	4.023e-09	prom5K.cpgisl.cpgshlv.exon.gene	Yes:ENSG00000147804	NO	NO	NO	NO	Yes:ENSG00000147804	Yes:ENSG00000147804	NO	NO	Yes:	NO	Yes:5	SLC39A4	CPSF1
chr8	2127540	2127854	13	6.077e-09	cpgisl.cpgshlv.cpgsho.exon.gene	NO	NO	NO	NO	NO	Yes:ENSG00000036448	Yes:ENSG00000036448	Yes:ENSG00000036448	NO	Yes:	NO	Yes:7	MYOM2
chr8	54022235	54022282	6	3.927e-07	5UTR.cpgisl.exon.gene	NO	NO	NO	Yes:ENSG00000187735	NO	Yes:ENSG00000187735	NO	NO	NO	Yes:	NO	Yes:8	TCEA1
chr8	30146140	30146179	4	4.624e-06	prom5K.prom2K.intron.gene	Yes:ENSG00000104660	Yes:ENSG00000104660	NO	NO	NO	NO	NO	NO	NO	NO	Yes:1	Yes:1	LEPROTL1	MBOAT4
chr9	66267802	66267882	5	7.008e-06	cpgshlv.intergenic	NO	NO	NO	NO	NO	NO	Yes:ENSG00000233765	NO	Yes:	NO	NO	NO	FOXD4L4
