# Supplementary material for: Methylation analysis by targeted bisulfite sequencing in large for gestational age (LGA) newborns: the LARGAN cohort
Source: Clin Epigenetics. 2023 Dec 13;15:191. doi: 10.1186/s13148-023-01612-8 (PMC10717641; doi:10.1186/s13148-023-01612-8)
Supplement: Supplementary file 9 — Additional file 9. Additional Table 4: Enriched biological processes (BP) of genes in proximity to DMRs analyzed by ENRICH. [file 13148_2023_1612_MOESM9_ESM.xlsx]

## Sheet: Sheet1
Term	Overlap	P-value	Adjusted P-value	Odds Ratio	Combined Score	Genes
mesonephric duct development (GO:0072177)	2/5	0.000149014	0.0345597	174.728	1539.61	OSR1;PKD1
metanephric nephron tubule morphogenesis (GO:0072282)	2/5	0.000149014	0.0345597	174.728	1539.61	SOX8;PKD1
nephron tubule development (GO:0072080)	2/6	0.000222956	0.0345597	131.039	1101.85	TFAP2B;OSR1
hindlimb morphogenesis (GO:0035137)	2/7	0.000311349	0.0345597	104.826	846.43	TFAP2B;OSR1
metanephric nephron tubule development (GO:0072234)	2/7	0.000311349	0.0345597	104.826	846.43	OSR1;PKD1
ureter development (GO:0072189)	2/7	0.000311349	0.0345597	104.826	846.43	OSR1;SOX8
collecting duct development (GO:0072044)	2/8	0.000414082	0.039397	87.3509	680.415	TFAP2B;PKD1
forelimb morphogenesis (GO:0035136)	2/10	0.00066213	0.0489976	65.5066	479.511	TFAP2B;OSR1
negative regulation of interferon-beta production (GO:0032688)	2/10	0.00066213	0.0489976	65.5066	479.511	PTPRS;SIRPA
